# Supplementary material for: Methionine Restriction Activates the Retrograde Response and Confers Both Stress Tolerance and Lifespan Extension to Yeast, Mouse and Human Cells
Source: PLoS One. 2014 May 15;9(5):e97729. doi: 10.1371/journal.pone.0097729 (PMC4022668; doi:10.1371/journal.pone.0097729)
Supplement: Table S1 — List of genes differentially-expressed in aged (Day 3) yeast by genetic Meth-R. (See attachment). (XLS) [file pone.0097729.s003.xls]

## Sheet: export
A	B	C	D	E	F	G	H	I
Table S1. List of genes differentially-expressed in aged (Day 3) yeast by genetic Meth-R.
Shown are signal intensity values for transcripts in (A) WT, (B) met15D, and (C) met15D rtg3D cells, as well as fold-changes of transcript levels in (D) met15D cells as compared with wild-type and (E) met15D rtg3D cells as compared with wild-type, (F) ratios of column D to column E (relative-fold change), as well as (G) probe set IDs, (H) gene symbols and (I) gene titles.
WT Signal	met15∆ Signal	met15∆ rtg3∆ Signal	Fold-change in met15∆ (vs WT)	Fold-change in met15∆ rtg3∆ (vs WT)	Relative Fold-change (Column D:Column E)	Probe Set ID	Gene Symbol	Gene Title
47.1253	4072.94	5015.5	86.4279	106.429	0.812071	1780040_at	HMRA1	Silenced copy of a1 at HMR; homeobox corepressor that interacts with Alpha2p to repress haploid-specific gene transcription in diploid cells
248.277	13844.3	895.943	55.7614	3.60865	15.4522	1771692_at	PDC6	Minor isoform of pyruvate decarboxylase, decarboxylates pyruvate to acetaldehyde, involved in amino acid catabolism; transcription is glucose- and ethanol-dependent, and is strongly induced during sulfur limitation
113.962	4089.36	10011.9	35.8836	87.8536	0.408448	1776117_at	MFA2	Mating pheromone a-factor, made by a cells; interacts with alpha cells to induce cell cycle arrest and other responses leading to mating; biogenesis involves C-terminal modification, N-terminal proteolysis, and export; also encoded by MFA1
217.61	4961.8	215.765	22.8014	0.991521	22.9963	1770125_at	YDL218W	Putative protein of unknown function; YDL218W transcription is regulated by Azf1p and induced by starvation and aerobic conditions; expression also induced in cells treated with the mycotoxin patulin
314.174	5772.09	1477.61	18.3723	4.70315	3.90637	1779688_at	SHH4	Mitochondrial inner membrane protein of unknown function; similar to Tim18p; a fraction copurifies with Sdh3p, but Shh4p is neither a stoichiometric subunit of succinate dehydrogenase nor of the TIM22 translocase; expression induced by nitrogen limitation in a GLN3, GAT1-dependent manner; SHH4 has a paralog, SDH4, that arose from the whole genome duplication
925.277	15796.3	4811.21	17.0719	5.19976	3.28322	1773702_at	SHH3	Putative mitochondrial inner membrane protein of unknown function; although similar to paralogous Sdh3p, Shh3p is not a stoichiometric subunit of either succinate dehydrogenase or of the TIM22 translocase; SHH3 has a paralog, SDH3, that arose from the whole genome duplication
234.61	3677.32	971.943	15.6742	4.1428	3.78347	1780248_at	AQY1	Spore-specific water channel that mediates the transport of water across cell membranes, developmentally controlled; may play a role in spore maturation, probably by allowing water outflow, may be involved in freeze tolerance
607.498	8949.78	4755.11	14.7322	7.82736	1.88214	1776759_at	YKL107W	Putative short-chain dehydrogenase/reductase; proposed to be a palmitoylated membrane protein
148.277	1899.28	3478.29	12.809	23.4581	0.546037	1776992_at	AGA2	Adhesion subunit of a-agglutinin of a-cells, C-terminal sequence acts as a ligand for alpha-agglutinin (Sag1p) during agglutination, modified with O-linked oligomannosyl chains, linked to anchorage subunit Aga1p via two disulfide bonds
473.429	5896.61	1374.12	12.4551	2.90248	4.29119	1776630_at	GTO1	Omega-class glutathione transferase; induced under oxidative stress; putative peroxisomal localization
31.1976	380.323	179.943	12.1908	5.76786	2.11357	1772007_at	YIL029C	Putative protein of unknown function; deletion confers sensitivity to 4-(N-(S-glutathionylacetyl)amino) phenylarsenoxide (GSAO); YIL029C has a paralog, YPR071W, that arose from a single-locus duplication
2967.9	31381.9	13329.9	10.5738	4.49137	2.35424	1769333_at	GRE1	Hydrophilin essential in dessication-rehydration process; stress induced (osmotic, ionic, oxidative, heat shock and heavy metals); regulated by the HOG pathway; GRE1 has a paralog, SIP18, that arose from the whole genome duplication
1171.42	11980.9	3706.45	10.2277	3.16406	3.23246	1775663_at	MET5	Sulfite reductase beta subunit, involved in amino acid biosynthesis, transcription repressed by methionine
1278.98	13059.9	7571.12	10.2112	5.91966	1.72497	1778142_at	TKL2	Transketolase; catalyzes conversion of xylulose-5-phosphate and ribose-5-phosphate to sedoheptulose-7-phosphate and glyceraldehyde-3-phosphate in the pentose phosphate pathway; needed for synthesis of aromatic amino acids; TKL2 has a paralog, TKL1, that arose from the whole genome duplication
120.927	1188.07	576.943	9.82472	4.771	2.05926	1776234_at	DPP1	Diacylglycerol pyrophosphate (DGPP) phosphatase, zinc-regulated vacuolar membrane-associated lipid phosphatase, dephosphorylates DGPP to phosphatidate (PA) and Pi, then PA to diacylglycerol; involved in lipid signaling and cell metabolism
1195.58	11237.3	8697.22	9.399	7.27447	1.29205	1775666_at	GPD1	NAD-dependent glycerol-3-phosphate dehydrogenase; key enzyme of glycerol synthesis, essential for growth under osmotic stress; expression regulated by high-osmolarity glycerol response pathway; protein abundance increases in response to DNA replication stress; constitutively inactivated via phosphorylation by the protein kinases YPK1 and YPK2, dephosphorylation increases catalytic activity; GPD1 …
141.547	1330.28	186.095	9.39815	1.31472	7.14838	1778153_at	YHR022C	Putative protein of unknown function; YHR022C is not an essential gene
1764.86	16494.9	601.505	9.34633	0.340824	27.4228	1770071_at	THI4	Thiazole synthase, abundant protein involved in the formation of the thiazole moiety of thiamine during thiamine biosynthesis; acts more as a co-substrate rather than an enzyme by providing the sulphur source for thiazole formation; undergoes a single turnover only; required for mitochondrial genome stability in response to DNA damaging agents
478.317	4438.8	10447.9	9.28005	21.8432	0.424849	1776218_at	MFA1	Mating pheromone a-factor, made by a cells; interacts with alpha cells to induce cell cycle arrest and other responses leading to mating; biogenesis involves C-terminal modification, N-terminal proteolysis, and export; also encoded by MFA2
1438.18	13177.4	11673.3	9.16251	8.11667	1.12885	1778053_at	YRO2	Protein of unknown function with similarity to archaeal rhodopsins; the authentic, non-tagged protein is detected in a phosphorylated state in highly purified mitochondria in high-throughput studies; transcriptionally regulated by Haa1p; YRO2 has a paralog, MRH1, that arose from the whole genome duplication
183.109	1656.61	1537.28	9.0471	8.3954	1.07763	1773498_at	MET3	ATP sulfurylase, catalyzes the primary step of intracellular sulfate activation, essential for assimilatory reduction of sulfate to sulfide, involved in methionine metabolism
95.7229	860.902	402.943	8.99369	4.20948	2.13653	1771649_at	YGL242C	Putative protein of unknown function; deletion mutant is viable
950.943	8230.5	6194.94	8.65509	6.51452	1.32858	1772199_at	BIO3	7,8-diamino-pelargonic acid aminotransferase (DAPA), catalyzes the second step in the biotin biosynthesis pathway; BIO3 is in a cluster of 3 genes (BIO3, BIO4, and BIO5) that mediate biotin synthesis
158.61	1297.8	1272.75	8.18233	8.02442	1.01968	1770687_at	GRX8	Glutaredoxin that employs a dithiol mechanism of catalysis; monomeric; activity is low and null mutation does not affect sensitivity to oxidative stress; GFP-fusion protein localizes to the cytoplasm; expression strongly induced by arsenic
379.392	3030.28	2201.61	7.98719	5.80299	1.37639	1777853_at	FTR1	High affinity iron permease; involved in the transport of iron across the plasma membrane; forms complex with Fet3p; expression is regulated by iron; protein abundance increases in response to DNA replication stress
771.058	6133.61	3436.54	7.95479	4.45692	1.78482	1775673_at	AYR1	NADPH-dependent 1-acyl dihydroxyacetone phosphate reductase found in lipid particles, ER, and mitochondrial outer membrane; involved in phosphatidic acid biosynthesis; required for spore germination; capable of metabolizing steroid hormones
169.943	1310.72	418.34	7.71271	2.46164	3.13315	1769854_at	CRF1	Transcriptional corepressor; involved in repression of ribosomal protein (RP) gene transcription via the TOR signaling pathway which promotes accumulation of Crf1p in the nucleus; role in repression of RP genes varies by strain; CRF1 has a paralog, IFH1, that arose from the whole genome duplication
139.277	1041.82	677.228	7.4802	4.86246	1.53836	1772341_at	UGO1	Outer membrane component of the mitochondrial fusion machinery; binds directly to Fzo1p and Mgm1p and thus links these two GTPases during mitochondrial fusion; involved in fusion of both the outer and inner membranes; facilitates dimerization of Fzo1p during fusion; import into the outer membrane is mediated by Tom70p and Mim1p; has similarity to carrier proteins but is not likely to function as …
250.704	1874.94	914.22	7.47872	3.64661	2.05087	1779549_at	DFR1	Dihydrofolate reductase involved in tetrahydrofolate biosynthesis; required for respiratory metabolism
423.214	3163.61	1191.75	7.47521	2.81596	2.65458	1772328_at	YBL039W-B	Putative protein of unknown function
87.3501	644.494	487.943	7.37829	5.58606	1.32084	1773177_at	SNL1	Ribosome-associated protein proposed to act in protein synthesis and nuclear pore complex biogenesis and maintenance as well as protein folding; has similarity to the mammalian BAG-1 protein
123.146	895.843	971.943	7.27464	7.89261	0.921703	1779985_at	PHO5	Repressible acid phosphatase (1 of 3) that also mediates extracellular nucleotide-derived phosphate hydrolysis; secretory pathway derived cell surface glycoprotein; induced by phosphate starvation and coordinately regulated by PHO4 and PHO2
1625.21	11438.8	10771.9	7.03833	6.62801	1.06191	1769955_at	CTT1	Cytosolic catalase T, has a role in protection from oxidative damage by hydrogen peroxide
413.085	2878.13	945.277	6.96739	2.28833	3.04474	1772686_at	RRI2	Subunit of the COP9 signalosome (CSN) complex that cleaves the ubiquitin-like protein Nedd8 from SCF ubiquitin ligases; plays a role in the mating pheromone response
100.515	689.277	303.523	6.85749	3.01969	2.27092	1771212_at	UBC12	Enzyme that mediates the conjugation of Rub1p, a ubiquitin-like protein, to other proteins; related to E2 ubiquitin-conjugating enzymes
382.943	2601.42	1251.67	6.79323	3.26854	2.07837	1772142_at	YGR026W	Putative protein of unknown function; green fluorescent protein (GFP)-fusion protein localizes to the cell periphery
95.616	649.423	884.61	6.79199	9.2517	0.734135	1773126_at	YNL146C-A	Putative protein of unknown function
742.61	5034.06	1680.36	6.77888	2.26278	2.99582	1773475_at	TCB1	Lipid-binding ER protein involved in ER-plasma membrane tethering; one of 6 proteins (Ist2p, Scs2p, Scs22p, Tcb1p, Tcb2p, Tcb3p) that connect ER to plasma membrane and regulate PI4P levels by controlling access of Sac1p phosphatase to its substrate PI4P in PM; contains 3 calcium and lipid binding domains; non-tagged protein also localizes to mitochondria; C-termini of Tcb1p, Tcb2p and Tcb3p inter…
774.514	5230.94	10063.1	6.75384	12.9928	0.519814	1780073_at	YPR127W	Putative pyridoxine 4-dehydrogenase; differentially expressed during alcoholic fermentation; expression activated by transcription factor YRM1/YOR172W; green fluorescent protein (GFP)-fusion protein localizes to both the cytoplasm and the nucleus
736.312	4962.11	5345.4	6.73914	7.25969	0.928295	1779266_at	RTN2	Reticulon protein; stabilizes membrane curvature; involved in nuclear pore assembly and maintenance of tubular ER morphology; interacts with exocyst subunit Sec6p, Yip3p, and Sbh1p; much less abundant than Rtn1p; rtn1 rtn2 yop1 triple mutant lacks tubular ER; member of RTNLA (reticulon-like A) subfamily; protein increases in abundance and relocalizes to plasma membrane upon DNA replication stress…
271.943	1820.62	874.971	6.69484	3.21748	2.08077	1777284_at	YBL029W	Non-essential protein of unknown function
118.943	793.325	602.277	6.66977	5.06356	1.31721	1773666_at	PIH1	Component of the conserved R2TP complex (Rvb1-Rvb2-Tah1-Pih1); R2TP complex interacts with Hsp90 (Hsp82p and Hsc82p) to mediate assembly large protein complexes such as box C/D snoRNPs and RNA polymerase II
1336.28	8889.47	6576.82	6.65242	4.92175	1.35164	1771925_at	TPK1	cAMP-dependent protein kinase catalytic subunit; promotes vegetative growth in response to nutrients via the Ras-cAMP signaling pathway; inhibited by regulatory subunit Bcy1p in the absence of cAMP; regulates Whi3p; partially redundant with Tpk2p and Tpk3p; phosphorylates pre-Tom40p, which impairs its import into mitochondria under non-respiratory conditions; TPK1 has a paralog, TPK3, that arose …
276.87	1834.28	1031.07	6.62504	3.72402	1.779	1777449_at	YIR014W	Putative protein of unknown function; green fluorescent protein (GFP)-fusion protein localizes to the vacuole; expression directly regulated by the metabolic and meiotic transcriptional regulator Ume6p; YIR014W is a non-essential gene
529.61	3491.02	1439.22	6.59167	2.71751	2.42563	1771052_at	FMP45	Integral membrane protein localized to mitochondria; required for sporulation and maintaining sphingolipid content; similar to SUR7; FMP45 has a paralog, YNL194C, that arose from the whole genome duplication
376.54	2462.27	818.11	6.5392	2.17271	3.0097	1773369_at	ALO1	D-Arabinono-1,4-lactone oxidase, catalyzes the final step in biosynthesis of dehydro-D-arabinono-1,4-lactone, which is protective against oxidative stress
150.77	981.943	1874.57	6.51286	12.4333	0.523822	1777402_at	YOR186W	Putative protein of unknown function; proper regulation of expression during heat stress is sphingolipid-dependent; YOR186W has a paralog, YLR297W, that arose from the whole genome duplication
354.61	2306.28	4175.19	6.5037	11.774	0.552377	1775757_at	RAD59	Protein involved DNA double-strand break repair; repairs breaks in DNA during vegetative growth via recombination and single-strand annealing; anneals complementary single-stranded DNA; forms nuclear foci upon DNA replication stress; required for loading of Rad52p to DSBs; paralog of Rad52p
358.427	2321.26	1203.61	6.47623	3.35803	1.92858	1776817_at	YPR172W	Putative pyridoxal 5'-phosphate synthase; transcriptionally activated by Yrm1p along with genes involved in multidrug resistance; YPR172W has a paralog, YLR456W, that arose from the whole genome duplication
521.277	3336.59	2134.81	6.4008	4.09535	1.56294	1775384_at	BNA3	Kynurenine aminotransferase, catalyzes formation of kynurenic acid from kynurenine; potential Cdc28p substrate
217.314	1366.78	662.277	6.2894	3.04755	2.06375	1773903_at	XYL2	Xylitol dehydrogenase, converts xylitol to D-xylulose; expression induced by xylose, even though this pentose sugar is not well utilized by S. cerevisiae; null mutant has cell wall defect
714.332	4445.98	3496.78	6.22396	4.89517	1.27145	1772456_at	IRC24	Putative benzil reductase;(GFP)-fusion protein localizes to the cytoplasm and is induced by the DNA-damaging agent MMS; sequence similarity with short-chain dehydrogenase/reductases; null mutant has increased spontaneous Rad52p foci
151.106	916.597	4717.61	6.06592	31.2205	0.194293	1773157_at	STE2	Receptor for alpha-factor pheromone; seven transmembrane-domain GPCR that interacts with both pheromone and a heterotrimeric G protein to initiate the signaling response that leads to mating between haploid a and alpha cells
1155.28	6999.94	8697.04	6.05911	7.5281	0.804865	1773961_at	GND2	6-phosphogluconate dehydrogenase (decarboxylating); catalyzes an NADPH regenerating reaction in the pentose phosphate pathway; required for growth on D-glucono-delta-lactone; GND2 has a paralog, GND1, that arose from the whole genome duplication
359.61	2178.61	1167.61	6.05826	3.24688	1.86587	1779718_at	RNY1	Vacuolar RNase of the T(2) family, relocalizes to the cytosol where it cleaves tRNAs upon oxidative or stationary phase stress; promotes apoptosis under stress conditions and this function is independent of its catalytic activity
603.539	3632.28	2518.04	6.01829	4.17213	1.4425	1774482_at	TRX1	Cytoplasmic thioredoxin isoenzyme; part of thioredoxin system which protects cells against oxidative and reductive stress; forms LMA1 complex with Pbi2p; acts as a cofactor for Tsa1p; required for ER-Golgi transport and vacuole inheritance; with Trx2p, facilitates mitochondrial import of small Tims Tim9p, Tim10p, Tim13p by maintaining them in reduced form; abundance increases iunder DNA replicati…
57.9452	348.277	178.61	6.01045	3.0824	1.94993	1779038_at	BLS1	Subunit of the BLOC-1 complex involved in endosomal maturation; green fluorescent protein (GFP)-fusion protein localizes to the endosome; YLR408C is not an essential gene
361.187	2170.64	1017.94	6.00973	2.81833	2.13238	1778205_at	INP54	Phosphatidylinositol 4,5-bisphosphate 5-phosphatase with a role in secretion, localizes to the endoplasmic reticulum via the C-terminal tail; lacks the Sac1 domain and proline-rich region found in the other 3 INP proteins
48.6511	291.466	145.277	5.99094	2.98609	2.00628	1775537_at	YNL146W	Putative protein of unknown function; green fluorescent protein (GFP)-fusion protein localizes to the endoplasmic reticulum; YNL146W is not an essential gene
491.699	2931.94	1006.34	5.96288	2.04666	2.91347	1770576_at	PMA2	Plasma membrane H+-ATPase, isoform of Pma1p, involved in pumping protons out of the cell; regulator of cytoplasmic pH and plasma membrane potential
60.9961	363.277	245.876	5.95573	4.03101	1.47748	1776553_at	YOL163W	Putative protein of unknown function; member of the Dal5p subfamily of the major facilitator family
91.5094	541.957	404.277	5.92242	4.41787	1.34056	1776912_at	YPL162C	Putative protein of unknown function; green fluorescent protein (GFP)-fusion protein localizes to the membrane of vacuole with cell cycle-correlated morphology
2140.35	12666.5	12103.9	5.91799	5.65513	1.04648	1774495_at	GAD1	Glutamate decarboxylase, converts glutamate into gamma-aminobutyric acid (GABA) during glutamate catabolism; involved in response to oxidative stress
2515.53	14840.3	14559.6	5.89946	5.78788	1.01928	1773993_at	SOD2	Mitochondrial manganese superoxide dismutase, protects cells against oxygen toxicity; phosphorylated
1196.75	7055.34	3576.28	5.89544	2.98834	1.97282	1774983_at	ATG34	Receptor protein involved in selective autophagy during starvation; specifically involved in the transport of cargo protein alpha-mannosidase (Ams1p); Atg19p paralog
175.977	1034.16	4429.28	5.87664	25.1696	0.233482	1778185_at	STL1	Glycerol proton symporter of the plasma membrane, subject to glucose-induced inactivation, strongly but transiently induced when cells are subjected to osmotic shock
272.867	1600.06	1244.28	5.86387	4.56001	1.28593	1775176_at	RTC4	Protein of unknown function; null mutation suppresses cdc13-1 temperature sensitivity; (GFP)-fusion protein localizes to both the cytoplasm and the nucleus
132.044	769.61	344.566	5.82844	2.60948	2.23356	1773613_at	OPT1	Proton-coupled oligopeptide transporter of the plasma membrane; also transports glutathione and phytochelatin; member of the OPT family
469.777	2711.69	1549.71	5.77229	3.29882	1.7498	1779473_at	AIM7	Protein that interacts with Arp2/3 complex to stimulate actin filament debranching and inhibit actin nucleation; has similarity to Cof1p and also to human glia maturation factor (GMF); null mutant displays elevated mitochondrial genome loss
650.811	3753.23	3546.94	5.767	5.45004	1.05816	1774888_at	YJL045W	Minor succinate dehydrogenase isozyme; participates in oxidation of succinate and transfer of electrons to ubiquinone; induced during the diauxic shift in a Cat8p-dependent manner; YJL045W has a paralog, SDH1, that arose from the whole genome duplication
460.977	2650.08	3940.61	5.74884	8.5484	0.672505	1772916_at	BIO4	Dethiobiotin synthetase, catalyzes the third step in the biotin biosynthesis pathway; BIO4 is in a cluster of 3 genes (BIO3, BIO4, and BIO5) that mediate biotin synthesis; expression appears to be repressed at low iron levels
1416.61	8122.25	10938.2	5.73359	7.72141	0.742557	1779850_at	GPH1	Non-essential glycogen phosphorylase required for the mobilization of glycogen, activity is regulated by cyclic AMP-mediated phosphorylation, expression is regulated by stress-response elements and by the HOG MAP kinase pathway
311.263	1777.94	1082.04	5.71203	3.47628	1.64315	1771619_at	ALG13	Catalytic component of UDP-GlcNAc transferase; required for the second step of dolichyl-linked oligosaccharide synthesis; anchored to the ER membrane via interaction with Alg14p; similar to bacterial and human glycosyltransferases; protein abundance increases in response to DNA replication stress
691.948	3947.28	2073.73	5.70459	2.99695	1.90346	1772670_at	VID28	GID Complex subunit, serves as adaptor for regulatory subunit Vid24p; protein involved in proteasome-dependent catabolite degradation of fructose-1,6-bisphosphatase (FBPase); localized to the nucleus and the cytoplasm
989.277	5615.31	2364.44	5.67618	2.39007	2.3749	1779845_at	PRE3	Beta 1 subunit of the 20S proteasome, responsible for cleavage after acidic residues in peptides
1761.81	9919.28	6789.49	5.63015	3.85369	1.46098	1776228_at	FMP40	Putative protein of unknown function; proposed to be involved in responding to environmental stresses; the authentic, non-tagged protein is detected in highly purified mitochondria in high-throughput studies
182.277	1016.61	891.61	5.57729	4.89152	1.1402	1773973_at	BUD8	Protein involved in bud-site selection; diploid mutants display a unipolar budding pattern instead of the wild-type bipolar pattern, and bud at the proximal pole; BUD8 has a paralog, BUD9, that arose from the whole genome duplication
78.6058	435.486	240.943	5.54013	3.06521	1.80742	1778723_at	LAS17	Actin assembly factor; C-terminal WCA domain activates Arp2/3 complex-mediated nucleation of branched actin filaments and a polyproline domain which can nucleate actin filaments independent of Arp2/3; mutants are defective in actin cytoskeleton dependent processes such as: endocytosis, bud site selection and cytokinesis; localizes with the Arp2/3 complex to actin cortical patches; homolog of the …
2450.4	13561.6	4047.2	5.53446	1.65165	3.35087	1769986_at	HBT1	Shmoo tip protein, substrate of Hub1p ubiquitin-like protein; mutants are defective for mating projection formation, thereby implicating Hbt1p in polarized cell morphogenesis; HBT1 has a paralog, YNL195C, that arose from the whole genome duplication
1102.4	6096.61	4268.1	5.53033	3.87166	1.42841	1778233_at	MMP1	High-affinity S-methylmethionine permease, required for utilization of S-methylmethionine as a sulfur source; has similarity to S-adenosylmethionine permease Sam3p
71.0614	391.965	1646.28	5.51586	23.1669	0.238092	1778408_at	BAR1	Aspartyl protease secreted into the periplasmic space of mating type a cells, helps cells find mating partners, cleaves and inactivates alpha factor allowing cells to recover from alpha-factor-induced cell cycle arrest
200.182	1092.28	930.849	5.45642	4.65001	1.17342	1769913_s_at	THI11 /// THI12 /// THI13 /// THI5	Protein involved in synthesis of the thiamine precursor hydroxymethylpyrimidine (HMP); member of a subtelomeric gene family including THI5, THI11, THI12, and THI13 /// Protein involved in synthesis of the thiamine precursor hydroxymethylpyrimidine (HMP); member of a subtelomeric gene family including THI5, THI11, THI12, and THI13 /// Protein involved in synthesis of the thiamine precursor hydroxy…
508.282	2768.94	1701.19	5.44765	3.34693	1.62765	1780250_at	END3	EH domain-containing protein involved in endocytosis, actin cytoskeletal organization and cell wall morphogenesis; forms a complex with Sla1p and Pan1p
2936.18	15967.6	15340.4	5.43822	5.22459	1.04089	1779563_at	FMP16	Protein of unknown function; may be involved in responding to conditions of stress; the authentic, non-tagged protein is detected in highly purified mitochondria in high-throughput studies; protein abundance increases in response to DNA replication stress
348.61	1892.22	2358.73	5.4279	6.76611	0.802219	1780220_at	ATG19	Receptor protein for the cytoplasm-to-vacuole targeting (Cvt) pathway; delivers cargo proteins aminopeptidase I (Ape1p) and alpha-mannosidase (Ams1p) to the phagophore assembly site for packaging into Cvt vesicles
1315.69	7057.94	9726.87	5.36442	7.39295	0.725613	1774540_at	SOL4	6-phosphogluconolactonase; protein abundance increases in response to DNA replication stress; SOL4 has a paralog, SOL3, that arose from the whole genome duplication
60.4011	323.61	332.201	5.35769	5.49992	0.974139	1775396_at	ERS1	Protein with similarity to human cystinosin, which is a H(+)-driven transporter involved in L-cystine export from lysosomes and implicated in the disease cystinosis; contains seven transmembrane domains
214.416	1141.28	1565.45	5.32272	7.30099	0.729042	1773737_at	AGP3	Low-affinity amino acid permease, may act to supply the cell with amino acids as nitrogen source in nitrogen-poor conditions; transcription is induced under conditions of sulfur limitation; plays a role in regulating Ty1 transposition
328.366	1734.82	752.61	5.28318	2.29198	2.30507	1769874_at	NCA2	Protein involved in regulation of mitochondrial expression of subunits 6 (Atp6p) and 8 (Atp8p) of the Fo-F1 ATP synthase; functions with Nca3p
354.198	1870.78	1733.11	5.28173	4.89305	1.07943	1774779_at	YPT31	Rab family GTPase; involved in the exocytic pathway; mediates intra-Golgi traffic or the budding of post-Golgi vesicles from the trans-Golgi; YPT31 has a paralog, YPT32, that arose from the whole genome duplication
889.649	4634.47	5696.44	5.20933	6.40303	0.813573	1777079_at	SKN1	Protein involved in sphingolipid biosynthesis; type II membrane protein; SKN1 has a paralog, KRE6, that arose from the whole genome duplication
115.889	601.943	289.277	5.19415	2.49616	2.08086	1779422_at	NTA1	Amidase, removes the amide group from N-terminal asparagine and glutamine residues to generate proteins with N-terminal aspartate and glutamate residues that are targets of ubiquitin-mediated degradation
89.9481	466.942	145.277	5.19124	1.61512	3.21416	1779517_at	MCH2	Protein with similarity to mammalian monocarboxylate permeases, which are involved in transport of monocarboxylic acids across the plasma membrane; mutant is not deficient in monocarboxylate transport
180.859	935.61	801.848	5.17315	4.43356	1.16682	1779936_at	COQ3	O-methyltransferase, catalyzes two different O-methylation steps in ubiquinone (Coenzyme Q) biosynthesis; component of a mitochondrial ubiquinone-synthesizing complex; phosphoprotein
117.347	606.93	310.277	5.17208	2.64409	1.95609	1776772_at	GTO3	Omega class glutathione transferase; putative cytosolic localization
4140.22	21267.1	4582.94	5.13672	1.10693	4.6405	1769959_at	NDE2	Mitochondrial external NADH dehydrogenase; catalyzes the oxidation of cytosolic NADH; Nde1p and Nde2p are involved in providing the cytosolic NADH to the mitochondrial respiratory chain; NDE2 has a paralog, NDE1, that arose from the whole genome duplication
215.875	1104.28	895.692	5.11535	4.14912	1.23288	1772185_at	COG5	Component of the conserved oligomeric Golgi complex (Cog1p through Cog8p), a cytosolic tethering complex that functions in protein trafficking to mediate fusion of transport vesicles to Golgi compartments
292.943	1497.61	1695.85	5.11229	5.78899	0.883105	1778203_at	PNS1	Protein of unknown function; has similarity to Torpedo californica tCTL1p, which is postulated to be a choline transporter, neither null mutation nor overexpression affects choline transport
1572.72	8035.94	3873.05	5.10959	2.46265	2.07483	1778040_at	ECM4	Omega class glutathione transferase; not essential; similar to Ygr154cp; green fluorescent protein (GFP)-fusion protein localizes to the cytoplasm
348.55	1778.21	3076.61	5.10174	8.82689	0.577977	1770551_at	OCH1	Mannosyltransferase of the cis-Golgi apparatus, initiates the polymannose outer chain elongation of N-linked oligosaccharides of glycoproteins
306.353	1562.89	597.943	5.10159	1.95181	2.61377	1772396_at	VPS15	Serine/threonine protein kinase involved in vacuolar protein sorting; functions as a membrane-associated complex with Vps34p; active form recruits Vps34p to the Golgi membrane; interacts with the GDP-bound form of Gpa1p; myristoylated; a fraction is localized, with Vps34p, to nuclear pores at nucleus-vacuole junctions and may facilitate transcription elongation for genes positioned at the nuclear…
210.396	1069.31	1031.28	5.08237	4.9016	1.03688	1776187_at	PML39	Protein required for nuclear retention of unspliced pre-mRNAs along with Mlp1p and Pml1p; anchored to nuclear pore complex via Mlp1p and Mlp2p; found with the subset of nuclear pores farthest from the nucleolus; may interact with ribosomes
764.254	3866.94	2365.67	5.05976	3.09539	1.63461	1777941_at	MXR2	Methionine-R-sulfoxide reductase, involved in the response to oxidative stress; protects iron-sulfur clusters from oxidative inactivation along with MXR1; involved in the regulation of lifespan
83.9552	424.608	290.493	5.05756	3.46009	1.46168	1770964_at	HOS1	Class I histone deacetylase (HDAC) family member that deacetylates Smc3p on lysine residues at anaphase onset; has sequence similarity to Hda1p, Rpd3p, Hos2p, and Hos3p; interacts with the Tup1p-Ssn6p corepressor complex
235.35	1181.94	994.149	5.02206	4.22413	1.1889	1770795_at	YKL162C	Putative protein of unknown function; green fluorescent protein (GFP)-fusion protein localizes to the mitochondrion
2005.95	10025.8	9327.78	4.99804	4.65006	1.07483	1777042_at	GRX2	Cytoplasmic glutaredoxin; thioltransferase, glutathione-dependent disulfide oxidoreductase involved in maintaining redox state of target proteins, also exhibits glutathione peroxidase activity, expression induced in response to stress; GRX2 has a paralog, GRX1, that arose from the whole genome duplication
65.5084	326.495	147.943	4.98402	2.25839	2.20689	1769777_at	SPO19	Meiosis-specific prospore protein; required to produce bending force necessary for proper assembly of the prospore membrane during sporulation; identified as a weak high-copy suppressor of the spo1-1 ts mutation; SPO19 has a paralog, YOR214C, that arose from the whole genome duplication
275.943	1374.34	1111.81	4.98051	4.02914	1.23612	1780128_at	ATP12	Conserved protein required for assembly of alpha and beta subunits into the F1 sector of mitochondrial F1F0 ATP synthase; mutation of human ATP12 reduces active ATP synthase levels and is associated with the disorder ATPAF2 deficiency
219.865	1094.79	1040.61	4.9794	4.73296	1.05207	1774435_at	FMP33	Putative protein of unknown function; the authentic, non-tagged protein is detected in highly purified mitochondria in high-throughput studies
280.643	1394.94	740.277	4.97052	2.63778	1.88435	1776270_at	YLR211C	Putative protein of unknown function; green fluorescent protein (GFP)-fusion protein localizes to the cytoplasm; YLR211C is not an essential gene; ORF contains an intron
635.623	3142.1	626.943	4.94333	0.986344	5.01177	1777218_at	RPI1	Transcription factor with allelic differences between S288C and Sigma1278b; mediates fermentation stress tolerance by modulating cell wall integrity; overexpression suppresses heat shock sensitivity of wild-type RAS2 overexpression and also suppresses cell lysis defect of mpk1 mutation; allele from S288c can confer fMAPK pathway independent transcription of FLO11; S288C and Sigma1278b alleles dif…
385.294	1892.37	1319.94	4.9115	3.42581	1.43368	1775235_at	HTA2	Histone H2A, core histone protein required for chromatin assembly and chromosome function; one of two nearly identical (see also HTA1) subtypes; DNA damage-dependent phosphorylation by Mec1p facilitates DNA repair; acetylated by Nat4p
440.665	2164.23	1556.11	4.91128	3.53128	1.39079	1771189_at	DGR2	Protein of unknown function; null mutant is resistant to 2-deoxy-D-glucose and displays abnormally elongated buds; DGR2 has a paralog, YMR102C, that arose from the whole genome duplication
658.765	3230.08	2385.94	4.90324	3.62184	1.3538	1777738_at	ABF2	Mitochondrial DNA-binding protein; involved in mitochondrial DNA replication and recombination, member of HMG1 DNA-binding protein family; activity may be regulated by protein kinase A phosphorylation; ABF2 has a paralog, IXR1, that arose from the whole genome duplication
280.61	1364.78	598.939	4.8636	2.13442	2.27865	1769690_at	RAV1	Subunit of the RAVE complex (Rav1p, Rav2p, Skp1p), which promotes assembly of the V-ATPase holoenzyme; required for transport between the early and late endosome/PVC and for localization of TGN membrane proteins; potential Cdc28p substrate
2291.94	11141.6	13016.8	4.8612	5.67937	0.85594	1779498_at	TFS1	Protein that interacts with and inhibits carboxypeptidase Y and Ira2p; phosphatidylethanolamine-binding protein (PEBP) family member; targets to vacuolar membranes during stationary phase; acetylated by NatB N-terminal acetyltransferase; protein abundance increases in response to DNA replication stress
1641.93	7976.4	10913.3	4.85794	6.64662	0.73089	1779057_at	UIP4	Protein that interacts with Ulp1p, a Ubl (ubiquitin-like protein)-specific protease for Smt3p protein conjugates; detected in a phosphorylated state in the mitochondrial outer membrane; also detected in ER and nuclear envelope
695.61	3360.39	1550.94	4.83086	2.22962	2.16668	1778104_at	ERG24	C-14 sterol reductase, acts in ergosterol biosynthesis; mutants accumulate the abnormal sterol ignosterol (ergosta-8,14 dienol), and are viable under anaerobic growth conditions but inviable on rich medium under aerobic conditions
55.7071	268.931	136.943	4.82759	2.45827	1.96381	1772983_at	YCR099C	Putative protein of unknown function
524.49	2530.98	1937.61	4.8256	3.69428	1.30624	1777145_at	AIM24	Protein of unknown function; the authentic, non-tagged protein is detected in purified mitochondria in high-throughput studies; null mutant displays reduced respiratory growth and elevated frequency of mitochondrial genome loss
137.943	660.043	1001.89	4.78488	7.26307	0.658796	1780011_at	YMR262W	Protein of unknown function; interacts weakly with Knr4p; YMR262W is not an essential gene
1316.94	6285.26	4683.27	4.77261	3.55617	1.34207	1777536_at	YGR067C	Putative protein of unknown function; contains a zinc finger motif similar to that of Adr1p
26.7623	125.61	174.881	4.69354	6.53459	0.718261	1775109_at	ALF1	Alpha-tubulin folding protein, similar to mammalian cofactor B; Alf1p-GFP localizes to cytoplasmic microtubules; required for the folding of alpha-tubulin and may play an additional role in microtubule maintenance
420.884	1971.52	1496.61	4.68424	3.55587	1.31733	1779961_at	ERG5	C-22 sterol desaturase, a cytochrome P450 enzyme that catalyzes the formation of the C-22(23) double bond in the sterol side chain in ergosterol biosynthesis; may be a target of azole antifungal drugs
91.6222	428.864	136.943	4.68079	1.49465	3.13169	1780148_at	YPL113C	Glyoxylate reductase; acts on glyoxylate and hydroxypyruvate substrates; YPL113C is not an essential gene
106.462	498.277	249.385	4.68034	2.34248	1.99802	1776399_at	MGS1	Protein with DNA-dependent ATPase and ssDNA annealing activities; involved in maintenance of genome; interacts functionally with DNA polymerase delta; homolog of human Werner helicase interacting protein (WHIP); forms nuclear foci upon DNA replication stress
549.181	2567.78	1677.99	4.67564	3.05543	1.53027	1779394_at	YDL027C	Putative protein of unknown function; the authentic, non-tagged protein is detected in highly purified mitochondria in high-throughput studies; YDL027C is not an essential gene
170.27	791.084	833.943	4.64605	4.89776	0.948607	1770887_at	YKL187C	Protein required for fatty acid uptake; protein abundance increases in cortical patches in response to oleate exposure; the authentic, non-tagged protein is detected in a phosphorylated state in highly purified mitochondria in high-throughput studies; FAT3 has a paralog, YLR413W, that arose from the whole genome duplication
710.943	3301.79	1314.91	4.64424	1.84953	2.51104	1775363_at	YJL132W	Putative protein of unknown function; localizes to the membrane fraction; possible Zap1p-regulated target gene induced by zinc deficiency; YJL132W is a non-essential gene
488.295	2253.28	1528.27	4.61458	3.1298	1.4744	1775969_at	UBX2	Bridging factor involved in ER-associated protein degradation (ERAD); bridges the cytosolic Cdc48p-Npl1p-Ufd1p ATPase complex and the membrane associated Ssm4p and Hrd1p ubiquitin ligase complexes; contains a UBX (ubiquitin regulatory X) domain and a ubiquitin-associated (UBA) domain; redistributes from the ER to lipid droplets during the diauxic shift and stationary phase; required for the maint…
648.61	2979.52	4670.23	4.5937	7.20037	0.637981	1775183_at	MAF1	Highly conserved negative regulator of RNA polymerase III; binds to the N-terminal domain of the Rpc160p subunit of Pol III to prevent closed-complex formation; localization and activity are regulated by phosphorylation, mediated by TORC1, protein kinase A, and Sch9p; localizes to cytoplasm during vegetative growth and translocates to the nucleus and nucleolus under stress conditions
452.943	2061.64	1506.99	4.55165	3.3271	1.36805	1778117_at	CAP1	Alpha subunit of the capping protein heterodimer (Cap1p and Cap2p); capping protein (CP) binds to the barbed ends of actin filaments preventing further polymerization; localized predominantly to cortical actin patches; protein increases in abundance and relocalizes from bud neck to plasma membrane upon DNA replication stress
269.139	1221.94	934.777	4.5402	3.47322	1.3072	1776388_at	PPA2	Mitochondrial inorganic pyrophosphatase, required for mitochondrial function and possibly involved in energy generation from inorganic pyrophosphate
2199.51	9958.94	6643.63	4.5278	3.0205	1.49902	1776930_at	YNL115C	Putative protein of unknown function; green fluorescent protein (GFP)-fusion protein localizes to mitochondria; YNL115C is not an essential gene
1340.61	6055.94	1026.94	4.5173	0.766027	5.89706	1774390_at	SNT309	Member of the NineTeen Complex (NTC) that contains Prp19p and stabilizes U6 snRNA in catalytic forms of the spliceosome containing U2, U5, and U6 snRNAs; interacts physically and genetically with Prp19p
179.669	806.277	595.277	4.48756	3.31318	1.35446	1779297_at	YMR175W-A	Putative protein of unknown function
441.513	1973.28	866.504	4.46935	1.96258	2.27728	1776528_at	GPM2	Homolog of Gpm1p phosphoglycerate mutase; converts 3-phosphoglycerate to 2-phosphoglycerate in glycolysis; may be non-functional; GPM2 has a paralog, GPM3, that arose from the whole genome duplication
1246.74	5567.94	6797.59	4.466	5.45229	0.819106	1779568_at	REG2	Regulatory subunit of the Glc7p type-1 protein phosphatase; involved with Reg1p, Glc7p, and Snf1p in regulation of glucose-repressible genes, also involved in glucose-induced proteolysis of maltose permease; REG2 has a paralog, REG1, that arose from the whole genome duplication
351.943	1554.32	723.277	4.41639	2.05509	2.149	1770697_at	PTC5	Mitochondrial type 2C protein phosphatase (PP2C) involved in regulation of pyruvate dehydrogenase activity by dephosphorylating the serine 133 of the Pda1p subunit; localizes to the intermembrane space and is imported via the presequence pathway and processed by the inner membrane protease (Imp1p-Imp2p); acts in concert with kinases Pkp1p and Pkp2p and phosphatase Ptc6p
1308.87	5774.94	2549.64	4.41217	1.94797	2.26501	1775439_at	ETR1	2-enoyl thioester reductase, member of the medium chain dehydrogenase/reductase family; localized to in mitochondria, where it has a probable role in fatty acid synthesis
239.485	1055.94	736.943	4.40923	3.0772	1.43287	1773454_at	ATG7	Autophagy-related protein and dual specificity member of the E1 family of ubiquitin-activating enzymes; mediates the conjugation of Atg12p with Atg5p and Atg8p with phosphatidylethanolamine, required steps in autophagosome formation
109.772	483.61	344.977	4.40558	3.14266	1.40186	1773253_at	FIN1	Spindle pole body-related intermediate filament protein; forms cell cycle-specific filaments between spindle pole bodies in dividing cells; localizes to poles and microtubules of spindle during anaphase and contributes to spindle stability; involved in Glc7p localization and regulation; relative distribution to the nucleus increases upon DNA replication stress
921.278	4056.36	2883.61	4.40298	3.13001	1.4067	1776820_at	YHR080C	Protein of unknown function; may interact with ribosomes, based on co-purification experiments; the authentic, non-tagged protein is detected in highly purified mitochondria in high-throughput studies; YHR080C has a paralog, YSP2, that arose from the whole genome duplication
597.943	2630.43	3219.02	4.39913	5.38349	0.817153	1772887_at	YIP4	Protein that interacts with Rab GTPases, localized to late Golgi vesicles; computational analysis of large-scale protein-protein interaction data suggests a possible role in vesicle-mediated transport
374.551	1644.44	947.251	4.39044	2.52903	1.73602	1777306_at	IVY1	Phospholipid-binding protein that interacts with both Ypt7p and Vps33p, may partially counteract the action of Vps33p and vice versa, localizes to the rim of the vacuole as cells approach stationary phase
784.622	3442.61	12504.6	4.3876	15.9371	0.275308	1776768_at	FBP1	Fructose-1,6-bisphosphatase; key regulatory enzyme in the gluconeogenesis pathway, required for glucose metabolism; undergoes either proteasome-mediated or autophagy-mediated degradation depending on growth conditions; glucose starvation results in redistribution to the periplasm; interacts with Vid30p
276.3	1211.94	1824.83	4.38633	6.60451	0.664142	1775690_at	RIC1	Protein involved in retrograde transport to the cis-Golgi network; forms heterodimer with Rgp1p that acts as a GTP exchange factor for Ypt6p; involved in transcription of rRNA and ribosomal protein genes
1023.49	4452	7358.11	4.34982	7.18923	0.605047	1776576_at	MBR1	Protein involved in mitochondrial functions and stress response; overexpression suppresses growth defects of hap2, hap3, and hap4 mutants; MBR1 has a paralog, ISF1, that arose from the whole genome duplication
190.241	826.61	813.943	4.34506	4.27848	1.01556	1772496_at	ANT1	Peroxisomal adenine nucleotide transporter; involved in beta-oxidation of medium-chain fatty acid; required for peroxisome proliferation
1641.02	7129.28	3281.61	4.34442	1.99974	2.17249	1776805_at	TRR2	Mitochondrial thioredoxin reductase; involved in protection against oxidative stress, required with Glr1p to maintain the redox state of Trx3p; contains active-site motif (CAVC) present in prokaryotic orthologs; binds NADPH and FAD; TRR2 has a paralog, TRR1, that arose from the whole genome duplication
278.177	1206.46	609.277	4.33702	2.19025	1.98015	1769325_at	RRI1	Catalytic subunit of the COP9 signalosome (CSN) complex that acts as an isopeptidase in cleaving the ubiquitin-like protein Nedd8 from SCF ubiquitin ligases; metalloendopeptidase involved in the adaptation to pheromone signaling
133.596	574.687	407.277	4.30168	3.04857	1.41105	1779854_at	NUP120	Subunit of the Nup84p subcomplex of the nuclear pore complex (NPC); contributes to nucleocytoplasmic transport and NPC biogenesis and is involved in establishment of a normal nucleocytoplasmic concentration gradient of the GTPase Gsp1p; also plays roles in several processes that may require localization of genes or chromosomes at the nuclear periphery, including double-strand break repair, transc…
85.8631	368.613	274.61	4.29303	3.19823	1.34231	1779526_at	YOR114W	Putative protein of unknown function; null mutant is viable
747.328	3188.94	4328.21	4.26712	5.79158	0.73678	1773337_at	DUG1	Cys-Gly metallo-di-peptidase; forms a complex with Dug2p and Dug3p to degrade glutathione (GSH) and other peptides containing a gamma-glu-X bond in an alternative pathway to GSH degradation by gamma-glutamyl transpeptidase (Ecm38p)
686.384	2926.87	3510.28	4.26418	5.11416	0.833799	1771813_at	LAP2	Leucyl aminopeptidase yscIV (leukotriene A4 hydrolase) with epoxide hydrolase activity, metalloenzyme containing one zinc atom; green fluorescent protein (GFP)-fusion protein localizes to the cytoplasm and nucleus
2384.25	10125.1	11103.6	4.24665	4.65706	0.911873	1772689_at	PBI2	Cytosolic inhibitor of vacuolar proteinase B (PRB1); required for efficient vacuole inheritance; with thioredoxin forms protein complex LMA1, which assists in priming SNARE molecules and promotes vacuole fusion; protein abundance increases in response to DNA replication stress
1784.22	7528.28	7115.63	4.21937	3.98809	1.05799	1772692_at	YJL163C	Putative protein of unknown function
200.482	844.461	413.61	4.21216	2.06308	2.04169	1772249_at	ILM1	Protein of unknown function; may be involved in mitochondrial DNA maintenance; required for slowed DNA synthesis-induced filamentous growth
1949.01	8186.61	8051.92	4.2004	4.13129	1.01673	1778290_at	LSC2	Beta subunit of succinyl-CoA ligase, which is a mitochondrial enzyme of the TCA cycle that catalyzes the nucleotide-dependent conversion of succinyl-CoA to succinate
794.197	3309.94	3725.26	4.16766	4.6906	0.888513	1772997_at	GRE2	3-methylbutanal reductase and NADPH-dependent methylglyoxal reductase (D-lactaldehyde dehydrogenase); stress induced (osmotic, ionic, oxidative, heat shock and heavy metals); regulated by the HOG pathway; restores resistance to glycolaldehyde by coupling reduction of glycolaldehyde to ethylene glycol and oxidation of NADPH to NADP+; protein abundance increases in response to DNA replication stress
179.895	748.943	398.274	4.16323	2.21393	1.88047	1777902_at	KAP114	Karyopherin, responsible for nuclear import of specific proteins; cargoes include Spt15p, Sua7p, histones H2A and H2B, and Nap1p; amino terminus shows similarity to those of other importins, particularly Cse1p; localization is primarily nuclear; function is regulated by sumoylation; protein abundance increases in response to DNA replication stress
1290.63	5367.28	3584.44	4.15864	2.77728	1.49738	1776797_at	SRV2	CAP (cyclase-associated protein); N-terminus binds adenylate cyclase and facilitates activation by RAS; N-terminus forms novel hexameric star-shaped shuriken structures that directly catalyze cofilin-mediated severing of actin filaments; C-terminus, in physically and genetically separate activity, binds and recycles cofilin bound, ADP-actin monomers, facilitating regulation of actin dynamics and …
227.41	945.083	1063.61	4.15586	4.67706	0.888562	1773521_at	SHY1	Mitochondrial inner membrane protein required for assembly of cytochrome c oxidase (complex IV); associates with complex IV assembly intermediates and complex III/complex IV supercomplexes; similar to human SURF1 involved in Leigh Syndrome
374.61	1554.19	977.386	4.14881	2.60908	1.59015	1771772_at	COQ8	Protein required for ubiquinone biosynthesis and respiratory growth; exhibits genetic interaction with COQ9, suggesting a common function; similar to prokaryotic proteins involved in early steps of ubiquinone biosynthesis; COQ8 has a paralog, YBR230W-A, that arose from the whole genome duplication
668.35	2772.61	3766.49	4.14844	5.6355	0.736126	1773875_at	DIA3	Protein of unknown function, involved in invasive and pseudohyphal growth
165.632	684.617	636.61	4.13337	3.84352	1.07541	1776838_at	VPS25	Component of the ESCRT-II complex, which is involved in ubiquitin-dependent sorting of proteins into the endosome
1243.61	5136.39	4540.59	4.13022	3.65113	1.13122	1775227_at	FUN14	Mitochondrial protein of unknown function
293.993	1211.94	2042.54	4.12236	6.94757	0.593353	1778604_at	XKS1	Xylulokinase, converts D-xylulose and ATP to xylulose 5-phosphate and ADP; rate limiting step in fermentation of xylulose; required for xylose fermentation by recombinant S. cerevisiae strains
6514.99	26779.6	6882.34	4.11046	1.05638	3.89106	1771341_at	ZPS1	Putative GPI-anchored protein; transcription is induced under low-zinc conditions, as mediated by the Zap1p transcription factor, and at alkaline pH
922.909	3776.41	2819.94	4.09185	3.05549	1.33918	1772342_at	MGT1	DNA repair methyltransferase (6-O-methylguanine-DNA methylase) involved in protection against DNA alkylation damage
772.31	3152.98	5996.28	4.08253	7.76408	0.525823	1779628_at	MRH1	Protein that localizes primarily to the plasma membrane; also found at the nuclear envelope; the authentic, non-tagged protein is detected in mitochondria in a phosphorylated state; MRH1 has a paralog, YRO2, that arose from the whole genome duplication
178.552	728.277	586.101	4.07879	3.28252	1.24258	1770357_at	MCM21	Component of the kinetochore sub-complex COMA; COMA (Ctf19p, Okp1p, Mcm21p, Ame1p) bridges kinetochore subunits in contact with centromeric DNA with subunits bound to microtubules during kinetochore assembly; involved in minichromosome maintenance; orthologous to human centromere constitutive-associated network (CCAN) subunit CENP-O and fission yeast mal2
1858.94	7541.28	7845.44	4.05675	4.22038	0.96123	1774835_at	BCY1	Regulatory subunit of the cyclic AMP-dependent protein kinase (PKA), a component of a signaling pathway that controls a variety of cellular processes, including metabolism, cell cycle, stress response, stationary phase, and sporulation
1928.94	7809.01	1343.61	4.04834	0.696552	5.81196	1772393_at	---	---
497.643	2008.28	1553.82	4.03558	3.12236	1.29248	1770686_at	PKP1	Mitochondrial protein kinase involved in negative regulation of pyruvate dehydrogenase complex activity by phosphorylating the ser-133 residue of the Pda1p subunit; acts in concert with kinase Pkp2p and phosphatases Ptc5p and Ptc6p
535.61	2154.81	69.829	4.0231	0.130373	30.8584	1774074_s_at	VBA3 /// VBA5	Permease of basic amino acids in the vacuolar membrane; VBA3 has a paralog, VBA5, that arose from a segmental duplication /// Permease of basic amino acids in the vacuolar membrane; VBA3 has a paralog, VBA5, that arose from a segmental duplication
1137.28	4569.96	2831.81	4.01833	2.48999	1.6138	1770049_at	PUP1	Beta 2 subunit of the 20S proteasome; endopeptidase with trypsin-like activity that cleaves after basic residues; synthesized as a proprotein before being proteolytically processed for assembly into 20S particle; human homolog is subunit Z
1238.73	4969.28	2266.93	4.01158	1.83004	2.19207	1773785_at	RPN7	Essential, non-ATPase regulatory subunit of the 26S proteasome, similar to another S. cerevisiae regulatory subunit, Rpn5p, as well as to mammalian proteasome subunits
4177.73	16752.9	19247.6	4.01006	4.60719	0.870391	1773493_at	OM14	Integral mitochondrial outer membrane protein; abundance is decreased in cells grown in glucose relative to other carbon sources; appears to contain 3 alpha-helical transmembrane segments; ORF encodes a 97-basepair intron
478.291	1917.61	1693.11	4.0093	3.53992	1.1326	1770634_at	MOG1	Conserved nuclear protein that interacts with GTP-Gsp1p, which is a Ran homolog of the Ras GTPase family, and stimulates nucleotide release, involved in nuclear protein import, nucleotide release is inhibited by Yrb1p
346.718	1381.61	3898.35	3.98482	11.2436	0.354409	1780215_at	ROM1	GDP/GTP exchange protein (GEP) for Rho1p; mutations are synthetically lethal with mutations in rom2, which also encodes a GEP; ROM1 has a paralog, ROM2, that arose from the whole genome duplication
443.925	1768.28	884.884	3.98328	1.99332	1.99832	1779699_at	COQ6	Putative flavin-dependent monooxygenase; involved in ubiquinone (Coenzyme Q) biosynthesis; localizes to the matrix face of the mitochondrial inner membrane in a large complex with other ubiquinone biosynthetic enzymes; human COX6 can rescue a yeast cox6 mutant and is implicated in steroid-resistant nephrotic syndrome (SRNS)
339.386	1349.94	1691.86	3.9776	4.98507	0.797903	1776122_at	ERG13	3-hydroxy-3-methylglutaryl-CoA (HMG-CoA) synthase, catalyzes the formation of HMG-CoA from acetyl-CoA and acetoacetyl-CoA; involved in the second step in mevalonate biosynthesis
1006.04	3999.28	2100.11	3.97528	2.08751	1.90431	1771153_at	APE1	Vacuolar aminopeptidase yscI; zinc metalloproteinase that belongs to the peptidase family M18; often used as a marker protein in studies of autophagy and cytosol to vacuole targeting (CVT) pathway; protein increases in abundance and relative distribution to cytoplasmic foci increases upon DNA replication stress
377.427	1498.28	1074.89	3.96971	2.84795	1.39388	1776058_at	MDE1	5'-methylthioribulose-1-phosphate dehydratase; acts in the methionine salvage pathway; potential Smt3p sumoylation substrate; expression downregulated by caspofungin and deletion mutant is caspofungin resistant
138.457	548.277	228.764	3.95992	1.65224	2.39669	1770127_at	ENV11	Protein proposed to be involved in vacuolar functions; mutant shows defect in CPY processing and fragmented vacuoles; deletion mutant has increased glycogen accumulation and displays elongated buds; green fluorescent protein (GFP)-fusion protein localizes to the nucleus; ENV11 has a paralog, VID22, that arose from the whole genome duplication
192.676	762.921	993.11	3.9596	5.15429	0.768214	1769804_at	VPS73	Mitochondrial protein; mutation affects vacuolar protein sorting; putative transporter; member of the sugar porter family; VPS73 has a paralog, YBR241C, that arose from the whole genome duplication
2523.57	9966.61	13594	3.94941	5.38682	0.733162	1774756_at	TSL1	Large subunit of trehalose 6-phosphate synthase/phosphatase complex; Tps1p-Tps2p complex converts uridine-5'-diphosphoglucose and glucose 6-phosphate to trehalose; mutant has aneuploidy tolerance; protein abundance increases in response to DNA replication stress; TSL1 has a paralog, TPS3, that arose from the whole genome duplication
1756.94	6908.41	3415.28	3.93206	1.94387	2.0228	1770364_at	ADP1	Putative ATP-dependent permease of the ABC transporter family of proteins
235.051	922.943	843.277	3.92657	3.58763	1.09447	1777956_at	POL31	Subunit of DNA polymerase delta (polymerase III); essential for cell viability; involved in DNA replication and DNA repair; relocalizes to the cytosol in response to hypoxia
956.943	3754.67	1797.83	3.92361	1.87872	2.08844	1775692_at	OSH2	Member of an oxysterol-binding protein family with seven members; in S. cerevisiae, family members have overlapping, redundant functions in sterol metabolism and collectively perform a function essential for viability; OSH2 has a paralog, SWH1, that arose from the whole genome duplication
559.518	2193.28	7746.33	3.91994	13.8446	0.283137	1769750_at	MET32	Zinc-finger DNA-binding transcription factor; involved in transcriptional regulation of the methionine biosynthetic genes; targets strong transcriptional activator Met4p to promoters of sulfur metabolic genes; feedforward loop exists in the regulation of genes controlled by Met4p and Met32p; lack of such a loop for MET31 may account for the differential actions of Met32p and Met31p; MET32 has a p…
74.9846	292.788	157.819	3.90464	2.10468	1.85522	1778823_at	HOP1	Meiosis-specific protein required for chromosome synapsis; displays Red1p dependent localization to the unsynapsed axial-lateral elements of the synaptonemal complex; required for chiasma formation; in vitro, displays the ability to promote intra- and intermolecular synapsis between double-stranded DNA molecules and to fold DNA into rigid protein?DNA filaments
158.61	614.282	420.277	3.87291	2.64975	1.46161	1770696_at	DIA4	Probable mitochondrial seryl-tRNA synthetase, mutant displays increased invasive and pseudohyphal growth
4684.32	18071.2	25558.6	3.8578	5.4562	0.707049	1777196_at	PCK1	Phosphoenolpyruvate carboxykinase, key enzyme in gluconeogenesis, catalyzes early reaction in carbohydrate biosynthesis, glucose represses transcription and accelerates mRNA degradation, regulated by Mcm1p and Cat8p, located in the cytosol
106.61	411.282	351.774	3.8578	3.29962	1.16917	1778881_at	RKM2	Ribosomal protein lysine methyltransferase, responsible for trimethylation of the lysine residue at position 3 of Rpl12Ap and Rpl12Bp
63.9183	246.277	513.344	3.85299	8.03125	0.47975	1779509_at	HUA2	Cytoplasmic protein of unknown function; computational analysis of large-scale protein-protein interaction data suggests a possible role in actin patch assembly
166.188	639.277	564.603	3.84671	3.39738	1.13226	1771442_at	PSY3	Component of the Shu complex, which promotes error-free DNA repair; Shu complex mediates inhibition of Srs2p function; structural analysis reveals a similar DNA-binding region in both Psy3p and Csm2p and that both regions work together to form a single DNA binding site; deletion of PSY3 results in a mutator phenotype; deletion increases sensitivity to anticancer drugs oxaliplatin and cisplatin bu…
1105.61	4250.61	2188.19	3.84458	1.97917	1.94252	1771952_at	MTC1	Protein of unknown function that may interact with ribosomes; green fluorescent protein (GFP)-fusion protein localizes to the cytoplasm and to COPI-coated vesicles (early Golgi); mtc1 is synthetically lethal with cdc13-1
1426.04	5481.61	4088.68	3.84395	2.86717	1.34068	1777444_at	PAI3	Cytoplasmic proteinase A (Pep4p) inhibitor, dependent on Pbs2p and Hog1p protein kinases for osmotic induction; intrinsically unstructured, N-terminal half becomes ordered in the active site of proteinase A upon contact
157.392	603.159	549.777	3.8322	3.49303	1.0971	1779857_at	GPI15	Protein involved in the synthesis of N-acetylglucosaminyl phosphatidylinositol (GlcNAc-PI), the first intermediate in the synthesis of glycosylphosphatidylinositol (GPI) anchors; homologous to the human PIG-H protein
2147.9	8229.25	14407.3	3.8313	6.70761	0.571187	1774614_at	YNL200C	NADHX epimerase; catalyzes isomerization of (R)- and (S)-NADHX; homologous to AIBP in mammals and the N- terminal domain of YjeF in E.coli; enzyme is widespread in eukaryotes, prokaryotes and archaea; the authentic, non-tagged protein is detected in highly purified mitochondria in high-throughput studies
387.884	1479.28	2506.61	3.81371	6.46227	0.59015	1780151_at	YIP5	Protein that interacts with Rab GTPases, localized to late Golgi vesicles; computational analysis of large-scale protein-protein interaction data suggests a possible role in vesicle-mediated transport
653.425	2489.61	765.474	3.81009	1.17148	3.25238	1775629_at	YPL109C	Putative protein of unknown function; the authentic, non-tagged protein is detected in highly purified mitochondria in high-throughput studies
2424.27	9210.5	7399.28	3.79928	3.05216	1.24478	1775219_at	YHR112C	Protein of unknown function; localizes to the cytoplasm and nucleus; overexpression affects protein trafficking through the endocytic pathway
808.362	3065.94	3085.28	3.79278	3.8167	0.993734	1776422_at	ATG22	Vacuolar integral membrane protein required for efflux of amino acids during autophagic body breakdown in the vacuole; null mutation causes a gradual loss of viability during starvation
450.117	1706.61	973.355	3.79148	2.16245	1.75333	1769344_at	YLR050C	Putative protein of unknown function; green fluorescent protein (GFP)-fusion protein localizes to the endoplasmic reticulum; YLR050C is not an essential gene
1882.35	7136.28	5218.02	3.79115	2.77207	1.36762	1773675_at	MXR1	Methionine-S-sulfoxide reductase, involved in the response to oxidative stress; protects iron-sulfur clusters from oxidative inactivation along with MXR2; involved in the regulation of lifespan
186.277	706.125	459.943	3.79073	2.46914	1.53524	1775750_at	TEX1	Protein involved in mRNA export, component of the transcription export (TREX) complex
255.143	964.468	637.943	3.7801	2.50033	1.51184	1774876_at	MYO5	One of two type I myosins; contains proline-rich tail homology 2 (TH2) and SH3 domains; MYO5 deletion has little effect on growth, but myo3 myo5 double deletion causes severe defects in growth and actin cytoskeleton organization; MYO5 has a paralog, MYO3, that arose from the whole genome duplication
2235.94	8442.94	11343	3.77601	5.07302	0.744332	1770767_at	AGX1	Alanine:glyoxylate aminotransferase (AGT), catalyzes the synthesis of glycine from glyoxylate, which is one of three pathways for glycine biosynthesis in yeast; has similarity to mammalian and plant alanine:glyoxylate aminotransferases
304.333	1149.14	420.277	3.77592	1.38098	2.73424	1771233_at	QRI7	Highly conserved mitochondrial protein, essential for t6A modification of mitochondrial tRNAs that decode ANN codons; similar to Kae1p and E. coli YgjD, both of which are also required for tRNA t6A modification
249.61	942.236	361.277	3.77483	1.44737	2.60807	1774868_at	YIL001W	Putative protein of unknown function; contains a BTB/POZ domain which generally function in protein interactions; deletion slightly improved competitive fitness in rich media; GFP-tagged protein is localized to the cytoplasm
1208.84	4562.94	1986.94	3.77466	1.64368	2.29646	1770073_s_at	HSP32 /// HSP33 /// SNO4	Possible chaperone and cysteine protease, similar to bacterial Hsp31 and yeast Hsp31p, Hsp32p, and Hsp33p; DJ-1/ThiJ/PfpI superfamily member; predicted involvement in pyridoxine metabolism; induced by mild heat stress and copper deprivation /// Possible chaperone and cysteine protease, similar to bacterial Hsp31 and yeast Hsp31p, Hsp32p, and Hsp33p; DJ-1/ThiJ/PfpI superfamily member; predicted in…
2911.32	10972.2	5133.28	3.76881	1.76322	2.13747	1770793_at	FMP27	Putative protein of unknown function; the authentic, non-tagged protein is detected in highly purified mitochondria in high-throughput studies
666.169	2503.8	2844.78	3.7585	4.27036	0.880138	1774886_at	PET54	Mitochondrial inner membrane protein; binds to the 5' UTR of the COX3 mRNA to activate its translation together with Pet122p and Pet494p; also binds to the COX1 Group I intron AI5 beta to facilitate exon ligation during splicing
562.943	2115.17	822.277	3.75734	1.46067	2.57233	1776164_at	HUL4	Protein with similarity to hect domain E3 ubiquitin-protein ligases; not essential for viability; found in association with Trf4 in TRAMP complex
283.526	1061.69	803.277	3.74462	2.83317	1.3217	1772048_at	VRP1	Proline-rich actin-associated protein involved in cytoskeletal organization and cytokinesis; related to mammalian Wiskott-Aldrich syndrome protein (WASP)-interacting protein (WIP)
268.118	1003.66	918.943	3.74334	3.42738	1.09219	1773165_at	KEI1	Component of inositol phosphorylceramide (IPC) synthase; forms a complex with Aur1p and regulates its activity; required for IPC synthase complex localization to the Golgi; post-translationally processed by Kex2p; KEI1 is an essential gene
1519.61	5687.09	2068.26	3.74246	1.36105	2.7497	1775631_at	BLM10	Proteasome activator; binds the core proteasome and stimulates proteasome-mediated protein degradation by inducing gate opening; required for resistance to bleomycin, may be involved in protecting against oxidative damage; similar to mammalian PA200
5533.86	20688.9	16542.9	3.73861	2.9894	1.25062	1779905_at	ICL1	Isocitrate lyase, catalyzes the formation of succinate and glyoxylate from isocitrate, a key reaction of the glyoxylate cycle; expression of ICL1 is induced by growth on ethanol and repressed by growth on glucose
657.61	2451.55	1541.04	3.72797	2.3434	1.59084	1777158_at	ROY1	GTPase inhibitor with similarity to F-box proteins; inhibits Ypt52p GTPase activity by preventing Ypt52p from binding GTP; involved in regulating intracellular trafficking; physically interacts with Skp1p
6562.69	24424.9	10864.4	3.72179	1.65549	2.24815	1771373_at	SPS100	Protein required for spore wall maturation; expressed during sporulation; may be a component of the spore wall; expression also induced in cells treated with the mycotoxin patulin; SPS100 has a paralog, YGP1, that arose from the whole genome duplication
1970.61	7333.59	6178.82	3.72148	3.13549	1.18689	AFFX-r2-Sc-ACT1-5_at	---	---
1624.28	6022.78	3107.51	3.70798	1.91317	1.93814	1780221_at	RME1	Zinc finger protein involved in control of meiosis; prevents meiosis by repressing IME1 expression and promotes mitosis by activating CLN2 expression; directly repressed by a1-alpha2 regulator; mediates cell type control of sporulation; relocalizes from nucleus to cytoplasm upon DNA replication stress
444.046	1641.27	1095.94	3.69618	2.46809	1.49759	1769716_at	THI22	Protein with similarity to hydroxymethylpyrimidine phosphate kinases; member of a gene family with THI20 and THI21; not required for thiamine biosynthesis
1315.61	4854.36	1213.61	3.68981	0.922469	3.99993	1769685_at	EUG1	Protein disulfide isomerase of the endoplasmic reticulum lumen; EUG1 has a paralog, PDI1, that arose from the whole genome duplication; function overlaps with that of Pdi1p; may interact with nascent polypeptides in the ER
5903.42	21726.3	14555.7	3.68029	2.46564	1.49263	1779158_at	SSA3	ATPase involved in protein folding and the response to stress; plays a role in SRP-dependent cotranslational protein-membrane targeting and translocation; member of the heat shock protein 70 (HSP70) family; localized to the cytoplasm; SSA3 has a paralog, SSA4, that arose from the whole genome duplication
360.362	1325.94	1956.44	3.67948	5.42911	0.677731	1778999_at	NAM8	RNA binding protein, component of the U1 snRNP protein; mutants are defective in meiotic recombination and in formation of viable spores, involved in the formation of DSBs through meiosis-specific splicing of REC107 pre-mRNA; Nam8p regulon embraces the meiotic pre-mRNAs of REC107, HFM1, AMA1 SPO22 and PCH2; the putative RNA binding domains RRM2 and RRM3 are required for Nam8p meiotic function
303.496	1113.94	534.85	3.67037	1.76229	2.08272	1777085_at	BDS1	Bacterially-derived sulfatase required for use of alkyl- and aryl-sulfates as sulfur sources
220.728	809.619	959.443	3.66795	4.34673	0.843842	1770567_at	NEJ1	Protein involved in regulation of nonhomologous end joining; interacts with DNA ligase IV components Dnl4p and Lif1p; repressed by MAT heterozygosity; regulates cellular distribution of Lif1p
274.383	1005.61	751.39	3.66499	2.73847	1.33833	1770584_at	CAT5	Protein required for ubiquinone (Coenzyme Q) biosynthesis; localizes to the matrix face of the mitochondrial inner membrane in a large complex with ubiquinone biosynthetic enzymes; required for gluconeogenic gene activation
1117.59	4094.28	1475.79	3.66349	1.32051	2.77429	1779027_at	YIM1	Protein of unknown function; null mutant displays sensitivity to DNA damaging agents; the authentic, non-tagged protein is detected in highly purified mitochondria in high-throughput studies; protein abundance increases in response to DNA replication stress
391.943	1432.05	1019.07	3.65372	2.60005	1.40525	1773060_at	SPO73	Meiosis-specific protein of unknown function, required for spore wall formation during sporulation; dispensible for both nuclear divisions during meiosis
292.283	1067.36	515.943	3.6518	1.76522	2.06876	1779249_at	ECM1	Pre-ribosomal factor involved in 60S ribosomal protein subunit export; associates with the pre-60S particle; shuttles between the nucleus and cytoplasm
2082.69	7603.84	3735.61	3.65098	1.79365	2.0355	1770889_at	VPS13	Protein of unknown function; heterooligomeric or homooligomeric complex; peripherally associated with membranes; involved in sporulation, vacuolar protein sorting, prospore membrane formation and protein-Golgi retention; homologous to human CHAC and COH1 which are involved in chorea acanthocytosis and Cohen syndrome, respectively
1169.28	4242.1	3077.33	3.62797	2.63182	1.3785	1769460_at	YJL185C	Pex3p interacting protein, required for pexophagy; interacts with Atg8p and Atg11p; mRNA is weakly cell cycle regulated, peaking in G2 phase; YJL185C is a non-essential gene
478.77	1735.68	3148.28	3.62528	6.57575	0.55131	1773139_at	PRD1	Zinc metalloendopeptidase; found in the cytoplasm and intermembrane space of mitochondria; with Cym1p, involved in degradation of mitochondrial proteins and of presequence peptides cleaved from imported proteins; protein abundance increases in response to DNA replication stress
375.995	1357.61	1741.59	3.61071	4.63194	0.779524	1772426_at	YEL020C	Protein of unknown function with low sequence identity to Pdc1p; mRNA identified as translated by ribosome profiling data
166.307	599.61	520.194	3.60543	3.12791	1.15267	1772326_at	PEX32	Peroxisomal integral membrane protein, involved in negative regulation of peroxisome size; partially functionally redundant with Pex31p; genetic interactions suggest action at a step downstream of steps mediated by Pex28p and Pex29p
133.755	481.61	316.106	3.60068	2.36331	1.52357	1771069_at	YLR063W	Putative S-adenosylmethionine-dependent methyltransferase; green fluorescent protein (GFP)-fusion protein localizes to the cytoplasm; YLR063W is not an essential gene
3270.25	11754.3	7557.41	3.59431	2.31096	1.55533	1776749_at	GTT1	ER associated glutathione S-transferase capable of homodimerization; expression induced during the diauxic shift and throughout stationary phase; functional overlap with Gtt2p, Grx1p, and Grx2p
2744.77	9856.28	9147.99	3.59094	3.33289	1.07743	1777511_at	AIM41	Putative protein of unknown function; the authentic protein is detected in highly purified mitochondria in high-throughput studies; null mutant displays reduced frequency of mitochondrial genome loss
162.945	584.528	662.277	3.58727	4.06441	0.882604	1779988_at	SPO7	Putative regulatory subunit of Nem1p-Spo7p phosphatase holoenzyme, regulates nuclear growth by controlling phospholipid biosynthesis, required for normal nuclear envelope morphology, premeiotic replication, and sporulation
95.5429	342.277	694.323	3.58244	7.26713	0.492965	1777860_at	ASG7	Protein that regulates signaling from a G protein beta subunit Ste4p and its relocalization within the cell; specific to a-cells and induced by alpha-factor
2869.97	10272	12084.3	3.57913	4.2106	0.85003	1771986_at	YGR201C	Putative protein of unknown function
606.594	2166.94	1102.86	3.57231	1.81812	1.96484	1779877_at	YMR160W	Protein of unknown function; green fluorescent protein (GFP)-fusion protein localizes to the membrane of the vacuole; mutant has enhanced sensitivity to overexpression of mutant huntingtin; YMR160W is not an essential gene; relative distribution within the vacuolar membrane changes upon DNA replication stress
1125.69	4018.44	2717.37	3.56975	2.41395	1.4788	1778930_at	YOR289W	Putative protein of unknown function; transcription induced by the unfolded protein response; green fluorescent protein (GFP)-fusion protein localizes to both the cytoplasm and the nucleus
2517.18	8980.83	914.277	3.56782	0.363215	9.82288	1772003_at	LYS9	Saccharopine dehydrogenase (NADP+, L-glutamate-forming); catalyzes the formation of saccharopine from alpha-aminoadipate 6-semialdehyde, the seventh step in lysine biosynthesis pathway; exhibits genetic and physical interactions with TRM112
1199.21	4277.68	7794.94	3.56709	6.50008	0.548777	1775443_at	YHR033W	Putative protein of unknown function; epitope-tagged protein localizes to the cytoplasm; YHR033W has a paralog, PRO1, that arose from the whole genome duplication
1117.41	3979.61	2272.67	3.56145	2.03386	1.75107	1778317_at	ADH4	Alcohol dehydrogenase isoenzyme type IV, dimeric enzyme demonstrated to be zinc-dependent despite sequence similarity to iron-activated alcohol dehydrogenases; transcription is induced in response to zinc deficiency
40.4336	143.943	225.53	3.55999	5.5778	0.638244	1773256_at	YMR144W	Putative protein of unknown function; localized to the nucleus; YMR144W is not an essential gene
526.162	1872.83	1145.94	3.55941	2.17793	1.63431	1774066_at	SYP1	Protein of unknown function that is involved in endocytic site formation; may regulate assembly and disassembly of the septin ring; colocalizes and interacts with septin subunits; potential role in actin cytoskeletal organization
87.1786	309.943	198.782	3.55527	2.28017	1.55921	1770353_at	GIT1	Plasma membrane permease, mediates uptake of glycerophosphoinositol and glycerophosphocholine as sources of the nutrients inositol and phosphate; expression and transport rate are regulated by phosphate and inositol availability
739.169	2621.74	2552.28	3.54687	3.4529	1.02721	1778545_at	ATG31	Autophagy-specific protein required for autophagosome formation; may form a complex with Atg17p and Atg29p that localizes other proteins to the pre-autophagosomal structure; high-copy suppressor of CIK1 deletion
1982.61	7031.8	5661.61	3.54674	2.85563	1.24201	AFFX-YFL039C5_at	---	---
486.897	1725.41	1519.28	3.54369	3.12032	1.13568	1770372_at	VTA1	Multivesicular body (MVB) protein involved in endosomal protein sorting; regulates Vps4p activity by promoting its oligomerization; has an N-terminal Vps60- and Did2- binding domain, a linker region, and a C-terminal Vps4p binding domain
390.172	1379.28	2868.36	3.53504	7.35151	0.48086	1771125_at	PAD1	Phenylacrylic acid decarboxylase, confers resistance to cinnamic acid, decarboxylates aromatic carboxylic acids to the corresponding vinyl derivatives; also has mRNA binding activity; homolog of E. coli UbiX
234.721	828.61	299.673	3.53019	1.27672	2.76505	1769585_at	YBR285W	Putative protein of unknown function; YBR285W is not an essential gene
240.943	850.54	609.804	3.53004	2.5309	1.39478	1773938_at	SRX1	Sulfiredoxin; contributes to oxidative stress resistance by reducing cysteine-sulfinic acid groups in the peroxiredoxin Tsa1p, which is formed upon exposure to oxidants; conserved in higher eukaryotes; protein abundance increases in response to DNA replication stress
447.957	1579.61	1295.28	3.52626	2.89152	1.21952	1771714_at	CDC55	Non-essential regulatory subunit B of protein phosphatase 2A (PP2A); localization to the cytoplasm requires Zds1p and Zds2p and promotes mitotic entry; localization to the nucleus prevents mitotic exit; required for correct nuclear division and chromosome segregation in meiosis; maintains nucleolar sequestration of Cdc14p during early meiosis; limits formation of PP2A-Rts1p holocomplexes to ensur…
3125.25	11017.5	9268.28	3.52531	2.96561	1.18873	1772259_at	HYR1	Thiol peroxidase; functions as a hydroperoxide receptor to sense intracellular hydroperoxide levels and transduce a redox signal to the Yap1p transcription factor; HYR1 has a paralog, GPX1, that arose from the whole genome duplication
1224.61	4310.18	11659.9	3.51963	9.52135	0.369657	1777315_at	YCL012C	Putative protein of unknown function; orthologs are present in S. bayanus, S. paradoxus and Ashbya gossypii; YCL012C is not an essential gene
36.2746	126.943	144.209	3.49951	3.97549	0.880272	1774167_at	MST28	Putative integral membrane protein, involved in vesicle formation; forms complex with Mst27p; member of DUP240 gene family; binds COPI and COPII vesicles; MST28 has a paralog, MST27, that arose from a segmental duplication
4981.61	17403.3	18899.1	3.4935	3.79378	0.920851	1775014_at	MSC1	Protein of unknown function; mutant is defective in directing meiotic recombination events to homologous chromatids; the authentic, non-tagged protein is detected in highly purified mitochondria and is phosphorylated
291.932	1019.63	880.277	3.49271	3.01535	1.15831	1773187_at	YKU80	Subunit of the telomeric Ku complex (Yku70p-Yku80p), involved in telomere length maintenance, structure and telomere position effect; relocates to sites of double-strand cleavage to promote nonhomologous end joining during DSB repair
1350.28	4713.14	6060.37	3.4905	4.48824	0.777698	1774072_at	SFC1	Mitochondrial succinate-fumarate transporter, transports succinate into and fumarate out of the mitochondrion; required for ethanol and acetate utilization
190.647	665.277	1071.12	3.48956	5.61834	0.621102	1769723_at	YGR174W-A	Putative protein of unknown function; predicted to have a role in cell budding based on computational "guilt by association" analysis
649.73	2264.28	1788.32	3.48495	2.7524	1.26615	1772183_at	RCF1	Cytochrome c oxidase subunit; required for assembly of the Complex III-Complex IV supercomplex, and for assembly of Cox13p and Rcf2p into cytochrome c oxidase; similar to Rcf2p, and either Rcf1p or Rcf2p is required for late-stage assembly of the Cox12p and Cox13p subunits and for cytochrome c oxidase activity; required for growth under hypoxic conditions; member of the hypoxia induced gene famil…
213.934	745.227	448.61	3.48344	2.09695	1.66119	1773166_at	PMT7	Putative protein mannosyltransferase similar to Pmt1p; has a potential role in protein O-glycosylation
2881.61	10019.9	12240.6	3.4772	4.24783	0.818584	1770319_at	MET10	Subunit alpha of assimilatory sulfite reductase, which converts sulfite into sulfide
429.943	1492.16	1339.79	3.4706	3.11621	1.11373	1775789_at	YDL144C	Protein of unknown function; green fluorescent protein (GFP)-fusion protein localizes to the cytoplasm and nucleus; YDL144C is not an essential gene; protein abundance increases in response to DNA replication stress
2539.94	8801.14	11307.1	3.46509	4.4517	0.778375	1779475_at	PHB2	Subunit of the prohibitin complex (Phb1p-Phb2p), a 1.2 MDa ring-shaped inner mitochondrial membrane chaperone that stabilizes newly synthesized proteins; determinant of replicative life span; involved in mitochondrial segregation
2831.28	9790.35	10176.7	3.45793	3.59439	0.962035	1778907_at	PGM2	Phosphoglucomutase; catalyzes the conversion from glucose-1-phosphate to glucose-6-phosphate, which is a key step in hexose metabolism; functions as the acceptor for a Glc-phosphotransferase; protein abundance increases in response to DNA replication stress; PGM2 has a paralog, PGM1, that arose from the whole genome duplication
1015.28	3503.94	4202.11	3.45122	4.13889	0.833852	1777818_at	YPR148C	Protein of unknown function that may interact with ribosomes, based on co-purification experiments; green fluorescent protein (GFP)-fusion protein localizes to the cytoplasm in a punctate pattern
663.846	2288.41	1470.94	3.44719	2.21579	1.55574	1772228_at	YJR039W	Putative protein of unknown function; the authentic, non-tagged protein is detected in highly purified mitochondria in high-throughput studies
352.533	1214.28	723.277	3.44444	2.05165	1.67886	1771677_at	VMA22	Peripheral membrane protein that is required for vacuolar H+-ATPase (V-ATPase) function, although not an actual component of the V-ATPase complex; functions in the assembly of the V-ATPase; localized to the yeast endoplasmic reticulum (ER)
686.61	2364.94	1487.61	3.44438	2.1666	1.58976	1773683_at	TPS3	Regulatory subunit of trehalose-6-phosphate synthase/phosphatase; involved in synthesis of storage carbohydrate trehalose; expression is induced by stress conditions and repressed by the Ras-cAMP pathway; TPS3 has a paralog, TSL1, that arose from the whole genome duplication
75.7902	260.943	143.867	3.44297	1.89822	1.81378	1775628_at	GAL7	Galactose-1-phosphate uridyl transferase, synthesizes glucose-1-phosphate and UDP-galactose from UDP-D-glucose and alpha-D-galactose-1-phosphate in the second step of galactose catabolism
1173.11	4026.74	12288.4	3.43254	10.475	0.327688	1772738_at	FMO1	Flavin-containing monooxygenase, localized to the cytoplasmic face of the ER membrane; catalyzes oxidation of biological thiols to maintain the ER redox buffer ratio for correct folding of disulfide-bonded proteins
63.7406	218.61	262.434	3.42968	4.11722	0.833009	1770448_at	CDC21	Thymidylate synthase, required for de novo biosynthesis of pyrimidine deoxyribonucleotides; expression is induced at G1/S
321.754	1100.28	1643.12	3.41962	5.10676	0.669626	1770335_at	YMR087W	Putative ADP-ribose-1''-monophosphatase that converts ADP-ribose-1''-monophosphate to ADP-ribose; may have a role in tRNA splicing; contains an A1pp domain
233.61	796.017	677.277	3.40746	2.89918	1.17532	1775754_at	HIF1	Non-essential component of the HAT-B histone acetyltransferase complex (Hat1p-Hat2p-Hif1p), localized to the nucleus; has a role in telomeric silencing
667.943	2275.11	2794.71	3.40614	4.18406	0.814076	1779712_at	CAB5	Probable dephospho-CoA kinase (DPCK) that catalyzes the last step in coenzyme A biosynthesis; null mutant lethality is complemented by E. coli coaE (encoding DPCK); detected in purified mitochondria in high-throughput studies
244.102	830.61	520.242	3.40271	2.13125	1.59658	1776298_at	LNP1	Lunapark family member involved in ER network formation; localizes to ER junctions and this localization is regulated by the yeast atlastin ortholog Sey1p; interacts with the reticulon protein Rtn1p; induced in response to the DNA-damaging agent MMS
119.806	407.277	727.338	3.39947	6.07097	0.559955	1778956_at	NEM1	Probable catalytic subunit of Nem1p-Spo7p phosphatase holoenzyme; regulates nuclear growth by controlling phospholipid biosynthesis, required for normal nuclear envelope morphology and sporulation; homolog of the human protein Dullard
652.975	2207.8	1757.94	3.38115	2.69221	1.2559	1773658_at	PAM17	Constituent of the TIM23 complex; proposed alternatively to be a component of the import motor (PAM complex) or to interact with and modulate the core TIM23 (Translocase of the Inner mitochondrial Membrane) complex; protein abundance increases in response to DNA replication stress
73.9908	250.125	137.943	3.38048	1.86433	1.81324	1779764_at	ZIP2	Meiosis-specific protein; involved in normal synaptonemal complex formation and pairing between homologous chromosomes during meiosis; relocalizes from mitochondrion to cytoplasm upon DNA replication stress
3767.93	12731.9	11141.7	3.37903	2.95698	1.14273	AFFX-r2-Sc-ACT1-M_at	---	---
992.11	3349.12	1628.78	3.37575	1.64173	2.05622	1777533_at	VPS55	Late endosomal protein involved in late endosome to vacuole trafficking; functional homolog of human obesity receptor gene-related protein (OB-RGRP)
464.803	1568.94	1563.61	3.3755	3.36402	1.00341	1770374_at	PMT3	Protein O-mannosyltransferase; transfers mannose residues from dolichyl phosphate-D-mannose to protein serine/threonine residues; acts in a complex with Pmt5p, can instead interact with Pmt1p in some conditions; antifungal drug target; PMT3 has a paralog, PMT2, that arose from the whole genome duplication
578.274	1951.88	2720.78	3.37535	4.70499	0.717397	1769805_at	ALD3	Cytoplasmic aldehyde dehydrogenase, involved in beta-alanine synthesis; uses NAD+ as the preferred coenzyme; very similar to Ald2p; expression is induced by stress and repressed by glucose
335.943	1132.88	729.771	3.37224	2.1723	1.55238	1773848_at	YOS9	ER quality-control lectin; integral subunit of the HRD ligase; binds to glycans with terminal alpha-1,6 linked mannose on misfolded N-glycosylated proteins and participates in targeting proteins to ERAD; member of the OS-9 protein family
173.277	583.862	511.481	3.36953	2.95182	1.14151	1777399_at	ARD1	Subunit of protein N-terminal acetyltransferase NatA; NatA is comprised of Nat1p, Ard1p, and Nat5p; acetylates many proteins and thus affects telomeric silencing, cell cycle, heat-shock resistance, mating, and sporulation; human Ard1p levels are elevated in cancer cells; protein abundance increases in response to DNA replication stress
155.76	524.6	368.277	3.368	2.36438	1.42447	1769346_at	COQ10	Coenzyme Q (ubiquinone) binding protein, functions in the delivery of Q<sub>6</sub> to its proper location for electron transport during respiration; START domain protein with homologs in bacteria and eukaryotes
615.32	2066.83	1392.94	3.35895	2.26377	1.48378	1776949_at	YBR013C	Putative protein of unknown function, haploid deletion mutant exhibits synthetic phenotype with alpha-synuclein
1598.61	5367.28	5171.61	3.35746	3.23507	1.03783	1771982_at	ALD2	Cytoplasmic aldehyde dehydrogenase, involved in ethanol oxidation and beta-alanine biosynthesis; uses NAD+ as the preferred coenzyme; expression is stress induced and glucose repressed; very similar to Ald3p
537.488	1801.61	1383.22	3.35191	2.57349	1.30248	1770883_at	YOR228C	Protein of unknown function, localized to the mitochondrial outer membrane
135.945	455.61	305.575	3.35142	2.24778	1.49099	1770835_at	ACF4	Protein of unknown function, computational analysis of large-scale protein-protein interaction data suggests a possible role in actin cytoskeleton organization; potential Cdc28p substrate
2515.99	8424.94	4182.94	3.34856	1.66255	2.01412	1778263_at	AIM19	Putative protein of unknown function; the authentic, non-tagged protein is detected in purified mitochondria in high-throughput studies; null mutant displays reduced respiratory growth
149.356	500.059	408.61	3.34809	2.7358	1.2238	1773343_at	UBA3	Protein that acts together with Ula1p to activate Rub1p before its conjugation to proteins (neddylation), which may play a role in protein degradation; GFP-fusion protein localizes to the cytoplasm in a punctate pattern
92.0677	307.943	341.261	3.34475	3.70663	0.90237	1771500_at	CTF18	Subunit of a complex with Ctf8p that shares some subunits with Replication Factor C and is required for sister chromatid cohesion; may have overlapping functions with Rad24p in the DNA damage replication checkpoint
1482.28	4956.86	1743.94	3.34409	1.17653	2.84233	1778453_s_at	SNO2 /// SNO3	Protein of unknown function, nearly identical to Sno2p; expression is induced before the diauxic shift and also in the absence of thiamin /// Protein of unknown function, nearly identical to Sno2p; expression is induced before the diauxic shift and also in the absence of thiamin
122.277	406.714	444.185	3.32618	3.63262	0.915641	1778143_at	RFC5	Subunit of heteropentameric Replication factor C (RF-C), which is a DNA binding protein and ATPase that acts as a clamp loader of the proliferating cell nuclear antigen (PCNA) processivity factor for DNA polymerases delta and epsilon
782.945	2600.1	2870.94	3.32092	3.66685	0.905659	1777564_at	PEX8	Intraperoxisomal organizer of the peroxisomal import machinery; organizes the formation of the importomer complex, bridging the docking complex with the RING finger complex; tightly associated with the lumenal face of the peroxisomal membrane; essential for peroxisome biogenesis; binds PTS1-signal receptor Pex5p, and PTS2-signal receptor Pex7p
152.943	507.911	598.464	3.32091	3.91298	0.848692	1780213_at	PGA1	Essential component of GPI-mannosyltransferase II, responsible for second mannose addition to GPI precursors as a partner of Gpi18p; required for maturation of Gas1p and Pho8p; has synthetic genetic interations with secretory pathway genes
41.6469	138.277	57.1835	3.32022	1.37305	2.41812	1778358_at	HES1	Protein implicated in the regulation of ergosterol biosynthesis; one of a seven member gene family with a common essential function and non-essential unique functions; similar to human oxysterol binding protein (OSBP); HES1 has a paralog, KES1, that arose from the whole genome duplication
190.279	630.487	914.277	3.31348	4.80492	0.689601	1772212_at	VPH2	Integral membrane protein required for vacuolar H+-ATPase (V-ATPase) function, although not an actual component of the V-ATPase complex; functions in the assembly of the V-ATPase; localized to the endoplasmic reticulum (ER)
295.146	977.043	548.277	3.31037	1.85764	1.78203	1777800_at	DCN1	Scaffold-type E3 ligase required for cullin neddylation and ubiquitin ligase activation; contains a ubiquitin-binding domain (UBA) for ubiquitin and Nedd8 (Rub1p) interaction and a PONY domain involved in cullin binding and neddylation
151.61	501.717	897.678	3.30926	5.92096	0.558906	1773132_at	IAH1	Isoamyl acetate-hydrolyzing esterase, required in balance with alcohol acetyltransferase to maintain optimal amounts of isoamyl acetate, which is particularly important in sake brewing
371.813	1228.07	809.277	3.30293	2.17657	1.51749	1772863_at	STB2	Protein that interacts with Sin3p in a two-hybrid assay; part of a large protein complex with Sin3p and Stb1p; STB2 has a paralog, STB6, that arose from the whole genome duplication
235.753	777.674	733.277	3.29868	3.11036	1.06055	1772567_at	YGR117C	Putative protein of unknown function; green fluorescent protein (GFP)-fusion protein localizes to the cytoplasm
168.926	553.943	1531.59	3.27922	9.06668	0.361678	1779333_at	MMR1	Phosphorylated protein of the mitochondrial outer membrane, localizes only to mitochondria of the bud; interacts with Myo2p to mediate mitochondrial distribution to buds; mRNA is targeted to the bud via the transport system involving She2p
534.971	1750.28	2491.61	3.27172	4.65747	0.702468	1772790_at	DAP1	Heme-binding protein involved in regulation of cytochrome P450 protein Erg11p; damage response protein, related to mammalian membrane progesterone receptors; mutations lead to defects in telomeres, mitochondria, and sterol synthesis
331.585	1084.61	1197.34	3.27098	3.61095	0.90585	1775101_at	APM2	Protein of unknown function, homologous to the medium chain of mammalian clathrin-associated protein complex; involved in vesicular transport
832.277	2721.32	2193.62	3.26973	2.63569	1.24056	1772418_at	CAP2	Beta subunit of the capping protein heterodimer (Cap1p and Cap2p); capping protein (CP) binds to the barbed ends of actin filaments preventing further polymerization; localized predominantly to cortical actin patches; protein increases in abundance and relocalizes from bud neck to plasma membrane upon DNA replication stress
818.303	2664.61	1286.27	3.25626	1.57188	2.07158	1770452_at	YKL069W	Methionine-R-sulfoxide reductase; reduces the R enantiomer of free Met-SO, in contrast to Ycl033Cp which reduces Met-R-SO in a peptide linkage; has a role in protection against oxidative stress; relative distribution to the nucleus increases upon DNA replication stress
539.32	1755.61	7582.11	3.25523	14.0587	0.231546	1772030_at	ASH1	Zinc-finger inhibitor of HO transcription; mRNA is localized and translated in the distal tip of anaphase cells, resulting in accumulation of Ash1p in daughter cell nuclei and inhibition of HO expression; potential Cdc28p substrate
1407.44	4579.84	2771.61	3.25403	1.96926	1.65241	1778656_at	EMP46	Integral membrane component of ER-derived COPII-coated vesicles; functions in ER to Golgi transport; EMP46 has a paralog, EMP47, that arose from the whole genome duplication
1589.03	5154.28	3383.08	3.24367	2.12903	1.52354	1777102_at	SNC1	Vesicle membrane receptor protein (v-SNARE); involved in the fusion between Golgi-derived secretory vesicles with the plasma membrane; proposed to be involved in endocytosis; member of the synaptobrevin/VAMP family of R-type v-SNARE proteins; SNC1 has a paralog, SNC2, that arose from the whole genome duplication
555.971	1803.28	1723.06	3.24347	3.09919	1.04656	1769776_at	GPA1	Subunit of the G protein involved in pheromone response; GTP-binding alpha subunit of the heterotrimeric G protein; negatively regulates the mating pathway by sequestering G(beta)gamma and by triggering an adaptive response; activates Vps34p at the endosome; protein abundance increases in response to DNA replication stress
157.713	511.441	865.61	3.24285	5.4885	0.590845	1777782_at	YOR304C-A	Protein of unknown function; interacts with actin nucleation-promoting factor Bud6p; localizes to bud tip and bud neck
2647.11	8580.61	5090.53	3.24151	1.92306	1.6856	1772338_at	DAK1	Dihydroxyacetone kinase, required for detoxification of dihydroxyacetone (DHA); involved in stress adaptation
952.623	3082.94	1561.66	3.23627	1.63932	1.97415	1773219_at	YRB30	RanGTP-binding protein, inhibits RanGAP1 (Rna1p)-mediated GTP hydrolysis of RanGTP (Gsp1p); shares similarity to proteins in other fungi but not in higher eukaryotes
169.766	548.277	862.411	3.22961	5.08	0.635749	1773285_at	RHO2	Non-essential small GTPase of the Rho/Rac subfamily of Ras-like proteins, involved in the establishment of cell polarity and in microtubule assembly
368.375	1189.26	575.61	3.2284	1.56257	2.06609	1769312_at	PCL6	Pho85p cyclin of the Pho80p subfamily; forms the major Glc8p kinase together with Pcl7p and Pho85p; involved in the control of glycogen storage by Pho85p; stabilized by Elongin C binding; PCL6 has a paralog, PCL7, that arose from the whole genome duplication
213.583	689.277	437.376	3.2272	2.0478	1.57594	1779977_at	RUD3	Golgi matrix protein involved in the structural organization of the cis-Golgi; interacts genetically with COG3 and USO1
193.61	624.496	602.806	3.22553	3.11351	1.03598	1772839_at	IPK1	Inositol 1,3,4,5,6-pentakisphosphate 2-kinase, nuclear protein required for synthesis of 1,2,3,4,5,6-hexakisphosphate (phytate), which is integral to cell function; has 2 motifs conserved in other fungi; ipk1 gle1 double mutant is inviable
2248.28	7235.88	5935.83	3.21841	2.64017	1.21902	1774736_at	YPR098C	Protein of unknown function, localized to the mitochondrial outer membrane
3508.78	11284.6	10076.1	3.2161	2.87169	1.11993	1773345_at	PST2	Protein with similarity to a family of flavodoxin-like proteins; induced by oxidative stress in a Yap1p dependent manner; the authentic, non-tagged protein is detected in highly purified mitochondria in high-throughput studies; protein abundance increases in response to DNA replication stress; PST2 has a paralog, RFS1, that arose from the whole genome duplication
258.912	831.61	1091.28	3.21194	4.21486	0.762052	1771810_at	YLR049C	Putative protein of unknown function
1478.58	4744.61	9373.28	3.2089	6.33939	0.506184	1769968_at	GDB1	Glycogen debranching enzyme; contains glucanotranferase and alpha-1,6-amyloglucosidase activities; required for glycogen degradation; phosphorylated in mitochondria; activity is inhibited by Igd1p; protein abundance increases in response to DNA replication stress
255.943	820.857	381.787	3.20718	1.49169	2.15004	1775368_at	COG1	Essential component of the conserved oligomeric Golgi complex (Cog1p through Cog8p), a cytosolic tethering complex that functions in protein trafficking to mediate fusion of transport vesicles to Golgi compartments
470.458	1508.3	2139.61	3.20602	4.54793	0.70494	1775853_at	CHS7	Protein of unknown function; may be involved in chitin biosynthesis by regulation of Chs3p export from the ER; relocalizes from bud neck to ER upon DNA replication stress
810.514	2591.44	4245.13	3.19729	5.23759	0.61045	1772227_at	GLG2	Glycogenin glucosyltransferase; self-glucosylating initiator of glycogen synthesis, also glucosylates n-dodecyl-beta-D-maltoside; similar to mammalian glycogenin; GLG2 has a paralog, GLG1, that arose from the whole genome duplication
6311.35	20113.3	19399.6	3.18684	3.07376	1.03679	1778035_at	ACO1	Aconitase, required for the tricarboxylic acid (TCA) cycle and also independently required for mitochondrial genome maintenance; phosphorylated; component of the mitochondrial nucleoid; mutation leads to glutamate auxotrophy
176.546	561.778	133.277	3.18206	0.754913	4.21513	1778832_at	YIR042C	Putative protein of unknown function; YIR042C is a non-essential gene
3495.61	11106.1	3195.61	3.17716	0.914178	3.47543	1770343_s_at	SNZ2 /// SNZ3	Member of a stationary phase-induced gene family; transcription of SNZ2 is induced prior to diauxic shift, and also in the absence of thiamin in a Thi2p-dependent manner; forms a coregulated gene pair with SNO3 /// Member of a stationary phase-induced gene family; transcription of SNZ2 is induced prior to diauxic shift, and also in the absence of thiamin in a Thi2p-dependent manner; forms a coreg…
2407.28	7640.68	2304.18	3.17399	0.957173	3.31601	1770352_at	ARG3	Ornithine carbamoyltransferase; also known as carbamoylphosphate:L-ornithine carbamoyltransferase; catalyzes the biosynthesis of the arginine precursor citrulline
592.61	1879.8	818.133	3.17207	1.38056	2.29768	1775633_at	DER1	Endoplasmic reticulum membrane protein, required for ER-associated protein degradation of misfolded or unassembled proteins; N- and C- termini protrude into the cytoplasm, has similarity to Dfm1p
36.319	115.125	135.61	3.16982	3.73386	0.848939	1778078_at	BTS1	Geranylgeranyl diphosphate synthase, increases the intracellular pool of geranylgeranyl diphosphate, suppressor of bet2 mutation that causes defective geranylgeranylation of small GTP-binding proteins that mediate vesicular traffic
1623.08	5144.78	7935.94	3.16976	4.88943	0.648288	1780047_at	TPK2	cAMP-dependent protein kinase catalytic subunit; promotes vegetative growth in response to nutrients via the Ras-cAMP signaling pathway; partially redundant with Tpk1p and Tpk3p; localizes to P-bodies during stationary phase; relocalizes to the cytosol in response to hypoxia
607.017	1922.75	4815.61	3.16755	7.93324	0.399275	1773278_at	ARN1	ARN family transporter for siderophore-iron chelates; responsible for uptake of iron bound to ferrirubin, ferrirhodin, and related siderophores; protein increases in abundance and relocalizes to the vacuole upon DNA replication stress
1406.18	4449.61	6949.07	3.16433	4.94181	0.640317	1778375_at	TIS11	mRNA-binding protein expressed during iron starvation; binds to a sequence element in the 3'-untranslated regions of specific mRNAs to mediate their degradation; involved in iron homeostasis; protein increases in abundance and relative distribution to the nucleus increases upon DNA replication stress; TIS11 has a paralog, CTH1, that arose from the whole genome duplication
213.277	674.635	695.774	3.16319	3.2623	0.969619	1779099_at	IOC2	Member of a complex (Isw1b) with Isw1p and Ioc4p that exhibits nucleosome-stimulated ATPase activity and acts within coding regions to coordinate transcription elongation with termination and processing, contains a PHD finger motif
2201.61	6961.61	4180.47	3.16205	1.89882	1.66527	1771022_at	YBR056W	Putative glycoside hydrolase of the mitochondrial intermembrane space
785.712	2483.61	1205.31	3.16097	1.53404	2.06056	1777749_at	GPI13	ER membrane localized phosphoryltransferase that adds phosphoethanolamine onto the third mannose residue of the glycosylphosphatidylinositol (GPI) anchor precursor; similar to human PIG-O protein
546.275	1725.45	1284.28	3.15857	2.35097	1.34352	1772763_at	RMR1	Protein required for meiotic recombination and gene conversion; null mutant displays reduced PIS1 expression and growth defects on non-fermentable carbon sources and minimal media; GFP-fusion protein localizes to both cytoplasm and nucleus
275.57	869.756	1430.94	3.15621	5.19266	0.60782	1769657_at	DSE3	Daughter cell-specific protein, may help establish daughter fate; relocalizes from bud neck to cytoplasm upon DNA replication stress
1217.94	3829.35	2074.93	3.14411	1.70363	1.84553	1773063_at	UBP15	Ubiquitin-specific protease involved in protein deubiquitination; catalytic activity regulated by an N-terminal TRAF-like domain and and C-terminal sequences; physically interacts with anaphase-promoting complex/cyclosome (APC/C) activator, Cdh1p; forms a complex with AAA peroxins Pex1p and Pex6p
3900.41	12257.1	11584.9	3.14251	2.97018	1.05802	1780014_at	YMR31	Mitochondrial ribosomal protein of the small subunit, has similarity to human mitochondrial ribosomal protein MRP-S36
348.61	1095.51	554.494	3.14251	1.59059	1.97569	1777266_at	MTR10	Nuclear import receptor; mediates the nuclear localization of proteins involved in mRNA-nucleus export; promotes dissociation of mRNAs from the nucleus-cytoplasm mRNA shuttling protein Npl3p; required for retrograde import of mature tRNAs; relocalizes from cytoplasm to the nuclear periphery upon DNA replication stress
139.976	438.61	352.259	3.13347	2.51657	1.24514	1777320_at	HFI1	Adaptor protein required for structural integrity of the SAGA complex, a histone acetyltransferase-coactivator complex that is involved in global regulation of gene expression through acetylation and transcription functions
326.798	1021.58	588.277	3.12603	1.80012	1.73657	1779971_at	MMS1	Subunit of an E3 ubiquitin ligase complex involved in replication repair; stabilizes protein components of the replication fork such as the fork-pausing complex and leading strand polymerase, preventing fork collapse and promoting efficient recovery during replication stress; regulates Ty1 transposition; involved with Rtt101p in nonfunctional rRNA decay
10353.6	32344.3	23556.2	3.12395	2.27516	1.37307	1774019_at	SIP18	Phospholipid-binding hydrophilin; essential to overcome desiccation-rehydration process; expression is induced by osmotic stress; SIP18 has a paralog, GRE1, that arose from the whole genome duplication
566.184	1768.07	3573.28	3.12279	6.31116	0.494804	1776679_at	ARN2	Transporter, member of the ARN family of transporters that specifically recognize siderophore-iron chelates; responsible for uptake of iron bound to the siderophore triacetylfusarinine C
631.781	1970.61	1707.03	3.11914	2.70193	1.15441	1772785_at	PHM8	Lysophosphatidic acid (LPA) phosphatase, nucleotidase; principle and physiological nucleotidase working on GMP, UMP and CMP; involved in LPA hydrolysis in response to phosphate starvation and ribose salvage pathway; phosphatase activity is soluble and Mg2+ dependent; expression is induced by low phosphate levels and by inactivation of Pho85p; PHM8 has a paralog, SDT1, that arose from the whole ge…
143.943	448.433	628.279	3.11534	4.36477	0.713749	1772965_at	MSA2	Putative transcriptional activator; interacts with G1-specific transcription factor MBF and G1-specific promoters; MSA2 has a paralog, MSA1, that arose from the whole genome duplication
258.374	804.277	977.495	3.11284	3.78326	0.822794	1777580_at	RNH203	Ribonuclease H2 subunit, required for RNase H2 activity; related to human AGS3 that causes Aicardi-Goutieres syndrome
1291.25	4014.28	1924.75	3.10882	1.49061	2.08561	1780008_at	DUF1	Ubiquitin-binding protein of unknown function; contains one WD40 repeat in a beta-propeller fold; green fluorescent protein (GFP)-fusion protein localizes to the cytoplasm; homolog of human WDR48/UAF1, which is involved in regulating the Fanconi anemia pathway; deletion mutant is sensitive to various chemicals including phenanthroline, sanguinarine, and nordihydroguaiaretic acid
640.544	1988.94	2796.53	3.10509	4.36586	0.711219	1769528_at	AIM18	Putative protein of unknown function; the authentic, non-tagged protein is detected in highly purified mitochondria in high-throughput studies; null mutant displays elevated frequency of mitochondrial genome loss
162.61	504.4	180.103	3.1019	1.10757	2.80062	1771764_at	RAS1	GTPase involved in G-protein signaling in adenylate cyclase activation; plays a role in cell proliferation; localized to the plasma membrane; homolog of mammalian RAS proto-oncogenes; relative distribution to the nucleus increases upon DNA replication stress; RAS1 has a paralog, RAS2, that arose from the whole genome duplication
180.351	559.277	636.024	3.10105	3.52659	0.879333	1770311_at	RRF1	Mitochondrial ribosome recycling factor, essential for mitochondrial protein synthesis and for the maintenance of the respiratory function of mitochondria
2437.83	7542.28	3552.23	3.09385	1.45713	2.12325	1770455_at	ARG5,6	Acetylglutamate kinase and N-acetyl-gamma-glutamyl-phosphate reductase; N-acetyl-L-glutamate kinase (NAGK) catalyzes the 2nd and N-acetyl-gamma-glutamyl-phosphate reductase (NAGSA), the 3rd step in arginine biosynthesis; synthesized as a precursor which is processed in the mitochondrion to yield mature NAGK and NAGSA; enzymes form a metabolon complex with Arg2p; NAGK C-terminal domain stabilizes …
507.668	1570.61	2729.22	3.09377	5.37599	0.57548	1779097_at	RKI1	Ribose-5-phosphate ketol-isomerase, catalyzes the interconversion of ribose 5-phosphate and ribulose 5-phosphate in the pentose phosphate pathway; participates in pyridoxine biosynthesis
136.1	418.943	331.768	3.0782	2.43768	1.26276	1779128_at	LOA1	Lysophosphatidic acid acyltransferase; involved in triacelglyceride homeostasis and lipid droplet formation; localized to lipid droplets and the ER; specificity for oleoyl-CoA
694.409	2136.94	1929.27	3.07735	2.77829	1.10764	1771101_at	KKQ8	Putative serine/threonine protein kinase with unknown cellular role; KKQ8 has a paralog, HAL5, that arose from the whole genome duplication
852.196	2619.61	2037.39	3.07395	2.39076	1.28576	1777975_at	ARO80	Zinc finger transcriptional activator of the Zn2Cys6 family; activates transcription of aromatic amino acid catabolic genes in the presence of aromatic amino acids
136.012	417.943	460.134	3.07285	3.38304	0.908309	1780197_at	YNL024C	Putative methyltransferase; has seven beta-strand methyltransferase motif; green fluorescent protein (GFP)-fusion protein localizes to the cytoplasm; despite similarity to methyltransferases, null mutant does not display alterations in lysine methylation pattern
384.277	1177.58	1197.11	3.06442	3.11522	0.983694	1777759_at	MDM31	Mitochondrial protein that may have a role in phospholipid metabolism; inner membrane protein with similarity to Mdm32p; required for normal mitochondrial morphology and inheritance; interacts genetically with MMM1, MMM2, MDM10, MDM12, and MDM34
60.0847	183.943	323.397	3.0614	5.38235	0.568786	1777701_at	HOF1	Bud neck-localized, SH3 domain-containing protein required for cytokinesis; is phosphorylated by Dbf2p; regulates actomyosin ring dynamics and septin localization; interacts with the formins, Bni1p and Bnr1p, and with Cyk3p, Vrp1p, and Bni5p
2819.61	8629.7	5615.81	3.0606	1.9917	1.53668	1774194_at	CUP9	Homeodomain-containing transcriptional repressor; regulates expression of PTR2, which encodes a major peptide transporter; imported peptides activate ubiquitin-dependent proteolysis, resulting in degradation of Cup9p and de-repression of PTR2 transcription; CUP9 has a paralog, TOS8, that arose from the whole genome duplication; protein abundance increases in response to DNA replication stress
254.917	780.114	397.61	3.06026	1.55976	1.96201	1770768_at	RTR1	CTD phosphatase; dephosphorylates S5-P in the C-terminal domain of Rpo21p; has a cysteine-rich motif required for function and conserved in eukaryotes; shuttles between the nucleus and cytoplasm; RTR1 has a paralog, RTR2, that arose from the whole genome duplication
3077.61	9417.14	11401.9	3.05989	3.7048	0.825924	1778781_at	GSP2	GTP binding protein (mammalian Ranp homolog); involved in the maintenance of nuclear organization, RNA processing and transport; interacts with Kap121p, Kap123p and Pdr6p (karyophilin betas); not required for viability; protein abundance increases in response to DNA replication stress; GSP2 has a paralog, GSP1, that arose from the whole genome duplication
4854.28	14840	5686.04	3.0571	1.17135	2.6099	1777253_at	WTM1	Transcriptional modulator involved in regulation of meiosis, silencing, and expression of RNR genes; required for nuclear localization of the ribonucleotide reductase small subunit Rnr2p and Rnr4p; contains WD repeats
844.369	2579.19	2037.61	3.05457	2.41317	1.26579	1775615_at	STE23	Metalloprotease involved, with homolog Axl1p, in N-terminal processing of pro-a-factor to the mature form; expressed in both haploids and diploids; member of the insulin-degrading enzyme family
1031.44	3149.99	1188.61	3.05397	1.15238	2.65015	1779633_at	PPH22	Catalytic subunit of protein phosphatase 2A (PP2A); functionally redundant with Pph21p; methylated at C terminus; forms alternate complexes with several regulatory subunits; involved in signal transduction and regulation of mitosis; protein abundance increases in response to DNA replication stress; PPH22 has a paralog, PPH21, that arose from the whole genome duplication
5093.14	15515.6	13021.9	3.04637	2.55676	1.19149	1775303_at	PRX1	Mitochondrial peroxiredoxin with thioredoxin peroxidase activity; has a role in reduction of hydroperoxides; reactivation requires Trr2p and glutathione; induced during respiratory growth and oxidative stress; phosphorylated; protein abundance increases in response to DNA replication stress
147.612	449.61	258.277	3.04589	1.7497	1.74081	1775598_at	YLL007C	Putative protein of unknown function; green fluorescent protein (GFP)-fusion protein localizes to the cytoplasm; YLL007C is not an essential gene
722.524	2199.28	3345.85	3.04388	4.63078	0.657315	1776161_at	GGA1	Golgi-localized protein with homology to gamma-adaptin; interacts with and regulates Arf1p and Arf2p in a GTP-dependent manner in order to facilitate traffic through the late Golgi; GGA1 has a paralog, GGA2, that arose from the whole genome duplication
458.424	1393.62	970.277	3.04002	2.11655	1.43631	1771055_at	RPL18A /// RPL18B	Ribosomal 60S subunit protein L18B; homologous to mammalian ribosomal protein L18, no bacterial homolog; RPL18B has a paralog, RPL18A, that arose from the whole genome duplication /// Ribosomal 60S subunit protein L18B; homologous to mammalian ribosomal protein L18, no bacterial homolog; RPL18B has a paralog, RPL18A, that arose from the whole genome duplication
1065.01	3237.03	1420.11	3.03943	1.33342	2.27942	1778046_at	ROT2	Glucosidase II catalytic subunit required for normal cell wall synthesis; mutations in rot2 suppress tor2 mutations, and are synthetically lethal with rot1 mutations
67.64	205.359	221.943	3.03606	3.28125	0.925277	1771975_at	BUB2	Mitotic exit network regulator, forms GTPase-activating Bfa1p-Bub2p complex that binds Tem1p and spindle pole bodies, blocks cell cycle progression before anaphase in response to spindle and kinetochore damage
1205.28	3658.11	736.306	3.03508	0.610902	4.96819	1769998_at	YLR346C	Putative protein of unknown function found in mitochondria; expression is regulated by transcription factors involved in pleiotropic drug resistance, Pdr1p and Yrr1p; not an essential gene; YLR346C has a paralog, YGR035C, that arose from the whole genome duplication
4013.33	12161.9	19260.8	3.03039	4.7992	0.631436	1773329_at	OPI3	Phospholipid methyltransferase (methylene-fatty-acyl-phospholipid synthase), catalyzes the last two steps in phosphatidylcholine biosynthesis
691.277	2092.55	1407.63	3.02707	2.03627	1.48658	1772830_at	PMT6	Protein O-mannosyltransferase, transfers mannose from dolichyl phosphate-D-mannose to protein serine/threonine residues of secretory proteins; reaction is essential for cell wall rigidity; member of a family of mannosyltransferases
167.611	506.943	1000.28	3.02452	5.96783	0.506803	1778024_at	AMA1	Activator of meiotic anaphase promoting complex (APC/C); Cdc20p family member; required for initiation of spore wall assembly; required for Clb1p degradation during meiosis
78.8016	238.319	168.943	3.02429	2.14391	1.41064	1776145_at	YCR100C	Putative protein of unknown function
1777.94	5363.96	5634.19	3.01694	3.16894	0.952037	1780163_at	MET28	Basic leucine zipper (bZIP) transcriptional activator in the Cbf1p-Met4p-Met28p complex, participates in the regulation of sulfur metabolism
1920.22	5784.94	7585.34	3.01265	3.95026	0.762647	1775305_at	YPL119C-A	Putative protein of unknown function; identified by expression profiling and mass spectrometry
2722.06	8196.81	7157.59	3.01125	2.62947	1.14519	AFFX-YFL039CM_at	---	---
173.277	521.277	631.278	3.00835	3.64318	0.825748	1774442_at	MSM1	Mitochondrial methionyl-tRNA synthetase (MetRS), functions as a monomer in mitochondrial protein synthesis; functions similarly to cytoplasmic MetRS although the cytoplasmic form contains a zinc-binding domain not found in Msm1p
192.563	579.114	366.61	3.0074	1.90385	1.57965	1777816_at	GUD1	Guanine deaminase, a catabolic enzyme of the guanine salvage pathway producing xanthine and ammonia from guanine; activity is low in exponentially-growing cultures but expression is increased in post-diauxic and stationary-phase cultures
506.965	1523.61	1393.03	3.00536	2.74778	1.09374	1769446_at	ETP1	Putative protein of unknown function that is required for growth on ethanol; contains a zinc finger region and has homology to human BRAP2, which is a cytoplasmic protein that binds nuclear localization sequences
3345.28	10053.3	10262.8	3.00522	3.06785	0.979584	1776402_at	YMR181C	Protein of unknown function; mRNA transcribed as part of a bicistronic transcript with a predicted transcriptional repressor RGM1/YMR182C; mRNA is destroyed by nonsense-mediated decay (NMD); not an essential gene; YMR181C has a paralog, YPL229W, that arose from the whole genome duplication
687.021	2061.61	942.277	3.00079	1.37154	2.1879	1777856_at	PAU17	Protein of unknown function, member of the seripauperin multigene family encoded mainly in subtelomeric regions; YLL025W is not an essential gene
237.272	711.61	2247.21	2.99913	9.47103	0.316663	1776953_at	RBD2	Possible rhomboid protease, has similarity to eukaryotic rhomboid proteases including Pcp1p
752.61	2255.15	1329.89	2.99644	1.76704	1.69574	1772610_at	PBY1	Putative tubulin tyrosine ligase associated with P-bodies; forms cytoplasmic foci upon DNA replication stress
149.906	448.943	440.61	2.99484	2.93925	1.01891	1770864_at	RAD53	Protein kinase; required for cell-cycle arrest in response to DNA damage; activated by trans autophosphorylation when interacting with hyperphosphorylated Rad9p; also interacts with ARS1 and plays a role in initiation of DNA replication; relocalizes to the cytosol in response to hypoxia
78.8881	236.064	130.943	2.9924	1.65986	1.8028	1776964_at	YPT35	Endosomal protein of unknown function that contains a phox (PX) homology domain and binds to both phosphatidylinositol-3-phosphate (PtdIns(3)P) and proteins involved in ER-Golgi or vesicular transport
467.425	1396.61	1674.12	2.98788	3.58157	0.834237	1779201_at	ERG28	Endoplasmic reticulum membrane protein, may facilitate protein-protein interactions between the Erg26p dehydrogenase and the Erg27p 3-ketoreductase and/or tether these enzymes to the ER, also interacts with Erg6p
187.61	558.811	440.311	2.97858	2.34695	1.26913	1771070_at	YIR007W	Putative glycosidase; green fluorescent protein (GFP)-fusion protein localizes to the cytoplasm; YIR007W is a non-essential gene
9749.49	28945.9	25302.9	2.96897	2.59531	1.14398	1774346_at	ENO1	Enolase I, a phosphopyruvate hydratase; catalyzes conversion of 2-phosphoglycerate to phosphoenolpyruvate during glycolysis and the reverse reaction during gluconeogenesis; expression repressed in response to glucose; protein abundance increases in response to DNA replication stress; ENO1 has a paralog, ENO2, that arose from the whole genome duplication
616.61	1829.58	4268.75	2.96716	6.92294	0.428599	1769936_at	DOA4	Ubiquitin isopeptidase; required for recycling ubiquitin from proteasome-bound ubiquitinated intermediates, acts at the late endosome/prevacuolar compartment to recover ubiquitin from ubiquitinated membrane proteins en route to the vacuole; DOA4 has a paralog, UBP5, that arose from the whole genome duplication
169.943	503.858	649.932	2.96486	3.82441	0.775246	1771358_at	STB5	Transcription factor, involved in regulating multidrug resistance and oxidative stress response; forms a heterodimer with Pdr1p; contains a Zn(II)2Cys6 zinc finger domain that interacts with a pleiotropic drug resistance element in vitro
101.215	299.943	398.078	2.96343	3.93299	0.753479	1774240_at	SPR3	Sporulation-specific homolog of the yeast CDC3/10/11/12 family of bud neck microfilament genes; septin protein involved in sporulation; regulated by ABFI
432.183	1279.85	2005.61	2.96136	4.64065	0.638134	1772647_at	YDR018C	Probable membrane protein with three predicted transmembrane domains; similar to C. elegans F55A11.5 and maize 1-acyl-glycerol-3-phosphate acyltransferase; YDR018C has a paralog, CST26, that arose from the whole genome duplication
344.583	1019.61	542.112	2.95897	1.57324	1.88081	1770760_at	YGR168C	Putative protein of unknown function; YGR168C is not an essential gene
286.109	845.277	2401.89	2.95438	8.395	0.351922	1773332_at	SCO1	Copper-binding protein of mitochondrial inner membrane; required for cytochrome c oxidase activity and respiration; may function to deliver copper to cytochrome c oxidase; similar to thioredoxins; SCO1 has a paralog, SCO2, that arose from the whole genome duplication
661.328	1953.39	2072.28	2.95374	3.13351	0.94263	1777081_at	YOL159C	Soluble protein of unknown function; deletion mutants are viable and have elevated levels of Ty1 retrotransposition and Ty1 cDNA
2273.94	6704.61	3475.98	2.94846	1.52862	1.92884	1776351_at	YBL029C-A	Protein of unknown function; green fluorescent protein (GFP)-fusion protein localizes to the cell periphery; protein abundance increases in response to DNA replication stress; has potential orthologs in Saccharomyces species and in Yarrowia lipolytica
125.859	370.943	437.655	2.9473	3.47736	0.84757	1771670_at	GMC1	Protein involved in meiotic progression; mutants are delayed in meiotic nuclear division and are defective in synaptonemal complex assembly; possible membrane-localized protein
223.547	657.943	1154.33	2.9432	5.16371	0.569978	1771387_at	OSH6	Member of an oxysterol-binding protein family; overlapping, redundant functions in sterol metabolism and which collectively perform a function essential for viability; GFP-fusion protein localizes to the cell periphery; overexpression extends lifespan by promoting vacuolar fusion; OSH6 has a paralog, OSH7, that arose from the whole genome duplication
735.943	2164.76	1845.28	2.94148	2.50736	1.17314	1777756_at	YET3	Protein of unknown function; YET3 null mutant decreases the level of secreted invertase; homolog of human BAP31 protein; protein abundance increases in response to DNA replication stress
1873.66	5502.94	19761.6	2.937	10.5471	0.278466	1773162_at	PRY1	Sterol binding protein involved in the export of acetylated sterols; secreted glycoprotein and member of the CAP protein superfamily (cysteine-rich secretory proteins (CRISP), antigen 5, and pathogenesis related 1 proteins); sterol export function is redundant with that of PRY2; may be involved in detoxification of hydrophobic compounds; PRY1 has a paralog, PRY2, that arose from the whole genome …
420.483	1233.77	1134.28	2.93417	2.69755	1.08771	1774618_at	DAD4	Essential subunit of the Dam1 complex (aka DASH complex), couples kinetochores to the force produced by MT depolymerization thereby aiding in chromosome segregation; is transferred to the kinetochore prior to mitosis
83.964	246.342	185.277	2.9339	2.20662	1.32959	1779431_at	YHR035W	Putative protein of unknown function; not an essential gene
487.282	1429.29	1151.28	2.93319	2.36265	1.24148	1770292_at	ERP4	Member of the p24 family involved in ER to Golgi transport; similar to Emp24p and Erv25p; ERP4 has a paralog, ERP2, that arose from the whole genome duplication
353.321	1036.28	767.02	2.93296	2.17089	1.35104	1770267_at	ATM1	Mitochondrial inner membrane ATP-binding cassette (ABC) transporter, exports mitochondrially synthesized precursors of iron-sulfur (Fe/S) clusters to the cytosol
798.943	2342.82	3147.55	2.93239	3.93965	0.744329	1776978_at	YLR290C	Putative protein of unknown function; the authentic, non-tagged protein is detected in highly purified mitochondria in high-throughput studies; YLR290C is not an essential gene
1117.61	3274.66	1746.61	2.93006	1.56281	1.87487	1777448_at	WHI4	Putative RNA binding protein; regulates the cell size requirement for passage through Start and commitment to cell division; WHI4 has a paralog, WHI3, that arose from the whole genome duplication
2047.31	5996.08	3161.11	2.92876	1.54403	1.89683	1779944_at	ERG20	Farnesyl pyrophosphate synthetase, has both dimethylallyltranstransferase and geranyltranstransferase activities; catalyzes the formation of C15 farnesyl pyrophosphate units for isoprenoid and sterol biosynthesis
386.423	1130.61	1511.97	2.92584	3.91273	0.747775	1772848_at	FRT2	Tail-anchored ER membrane protein of unknown function; interacts with homolog Frt1p; promotes growth in conditions of high Na+, alkaline pH, or cell wall stress, possibly via a role in posttranslational translocation; potential Cdc28p substrate; FRT2 has a paralog, FRT1, that arose from the whole genome duplication
115.44	337.61	208.943	2.92454	1.80997	1.6158	1770945_at	NMD4	Protein that may be involved in nonsense-mediated mRNA decay; interacts with Nam7p, relocalizes from nucleus to cytoplasmic foci upon DNA replication stress
691.423	2020.61	1493.61	2.92239	2.1602	1.35284	1780131_at	YFL041W-A	Putative protein of unknown function; identified by fungal homology and RT-PCR
90.5173	263.596	267.943	2.91211	2.96014	0.983776	1770783_at	SLS1	Mitochondrial membrane protein that coordinates expression of mitochondrially-encoded genes; may facilitate delivery of mRNA to membrane-bound translation machinery
266.61	776.391	480.44	2.91209	1.80203	1.616	1771966_at	CNE1	Calnexin; integral membrane ER chaperone involved in folding and quality control of glycoproteins; chaperone activity is inhibited by Mpd1p, with which Cne1p interacts; 24% identical to mammalian calnexin; Ca+ binding not yet shown in yeast
1387.13	4039.11	2810.96	2.91184	2.02645	1.43691	1769387_at	ARP2	Essential component of the Arp2/3 complex, which is a highly conserved actin nucleation center required for the motility and integrity of actin patches; involved in endocytosis and membrane growth and polarity
40.8316	118.769	107.277	2.90876	2.62731	1.10713	1774942_at	YBR200W-A	Putative protein of unknown function; identified by fungal homology and RT-PCR
622	1808.65	1564.94	2.90779	2.51598	1.15573	1772697_at	SDS22	Regulatory subunit of the type 1 protein phosphatase (PP1) Glc7p; whether it functions as a positive or negative regulator of Glc7p is controversial; involved in the regulation of Glc7p nuclear localization and function
463.102	1344.71	694.277	2.90369	1.49919	1.93684	1769801_at	BZZ1	SH3 domain protein implicated in the regulation of actin polymerization, able to recruit actin polymerization machinery through its SH3 domains, colocalizes with cortical actin patches and Las17p, interacts with type I myosins
385.277	1118.11	1771.38	2.9021	4.59769	0.631209	1770746_at	GEP7	Protein of unknown function; null mutant exhibits a respiratory growth defect and synthetic interactions with prohibitin (phb1) and gem1; authentic, non-tagged protein is detected in highly purified mitochondria in high-throughput studies
813.417	2358.63	4260.44	2.89966	5.23771	0.553613	1770317_at	TPO1	Polyamine transporter of the major facilitator superfamily; member of the 12-spanner drug:H(+) antiporter DHA1 family; recognizes spermine, putrescine, and spermidine; catalyzes uptake of polyamines at alkaline pH and excretion at acidic pH; phosphorylation enhances activity and sorting to the plasma membrane
202.201	585.964	310.277	2.89793	1.5345	1.88852	1774507_at	ROD1	Membrane protein, binds the ubiquitin ligase Rsp5p via its 2 PY motifs; overexpression confers resistance to the GST substrate o-dinitrobenzene, zinc, and calcium; proposed to regulate the endocytosis of plasma membrane proteins; protein abundance increases in response to DNA replication stress; ROD1 has a paralog, ROG3, that arose from the whole genome duplication
1498.28	4338.97	5761.75	2.89597	3.84558	0.753065	1778632_at	MET1	S-adenosyl-L-methionine uroporphyrinogen III transmethylase, involved in the biosynthesis of siroheme, a prosthetic group used by sulfite reductase; required for sulfate assimilation and methionine biosynthesis
1591.8	4607.78	2431.88	2.8947	1.52776	1.89474	1774993_at	CHC1	Clathrin heavy chain, subunit of the major coat protein involved in intracellular protein transport and endocytosis; two heavy chains form the clathrin triskelion structural component; the light chain (CLC1) is thought to regulate function
875.322	2533.61	735.688	2.89449	0.840477	3.44387	1776193_at	TAT1	Amino acid transporter for valine, leucine, isoleucine, and tyrosine; low-affinity tryptophan and histidine transporter; overexpression confers FK506 and FTY720 resistance; protein abundance increases in response to DNA replication stress
146.508	423.479	350.61	2.89048	2.39311	1.20783	1776667_at	PET112	Subunit of the trimeric GatFAB AmidoTransferase(AdT) complex; involved in the formation of Q-tRNAQ; mutation is functionally complemented by the bacterial GatB ortholog
73.3906	211.61	585.993	2.88334	7.98457	0.361114	1769770_at	TEM1	GTP-binding protein of the ras superfamily involved in termination of M-phase; controls actomyosin and septin dynamics during cytokinesis
2874.61	8252.72	4028.02	2.8709	1.40124	2.04883	1776478_at	UBA1	Ubiquitin activating enzyme (E1); involved in ubiquitin-mediated protein degradation and essential for viability; protein abundance increases in response to DNA replication stress
2218.94	6362.08	992.166	2.86717	0.447134	6.41232	1769617_at	ICS2	Protein of unknown function; null mutation does not confer any obvious defects in growth, spore germination, viability, or carbohydrate utilization
2790.61	7978.42	7147.94	2.85902	2.56143	1.11618	1774220_at	SBP1	Protein that binds eIF4G and has a role in repression of translation; has an RGG motif; found in cytoplasmic P bodies; found associated with small nucleolar RNAs snR10 and snR11; SBP1 has a paralog, RNP1, that arose from the whole genome duplication
1242.99	3553.47	2066.61	2.8588	1.66261	1.71947	1774860_at	DPM1	Dolichol phosphate mannose (Dol-P-Man) synthase of the ER membrane, catalyzes the formation of Dol-P-Man from Dol-P and GDP-Man; required for glycosyl phosphatidylinositol membrane anchoring, O mannosylation, and protein glycosylation
1759.1	5016.4	11987.9	2.85169	6.81482	0.418454	1770302_at	RTC3	Protein of unknown function involved in RNA metabolism; has structural similarity to SBDS, the human protein mutated in Shwachman-Diamond Syndrome (the yeast SBDS ortholog = SDO1); null mutation suppresses cdc13-1 temperature sensitivity; protein abundance increases in response to DNA replication stress
174.178	496.277	598.943	2.84924	3.43868	0.828587	1774246_at	LOT6	FMN-dependent NAD(P)H:quinone reductase, may be involved in quinone detoxification; expression elevated at low temperature; sequesters the Cin5p transcription factor in the cytoplasm in complex with the proteasome under reducing conditions
4546.45	12929.9	11635.9	2.84397	2.55935	1.11121	1778458_at	ATP7	Subunit d of the stator stalk of mitochondrial F1F0 ATP synthase, which is a large, evolutionarily conserved enzyme complex required for ATP synthesis
270.399	767.943	2613.26	2.84004	9.66446	0.293864	1776068_at	SVS1	Cell wall and vacuolar protein; required for wild-type resistance to vanadate; SVS1 has a paralog, SRL1, that arose from the whole genome duplication
150.566	427.277	410.016	2.83781	2.72317	1.0421	1776393_at	APC5	Subunit of the Anaphase-Promoting Complex/Cyclosome (APC/C); APC/C is a ubiquitin-protein ligase required for degradation of anaphase inhibitors, including mitotic cyclins, during the metaphase/anaphase transition; component of the platform domain of the APC/C, based on structural analysis; relative distribution to nuclear foci decreases upon DNA replication stress
507.956	1441.28	1515.02	2.83741	2.98258	0.951327	1779316_at	PTC6	Mitochondrial type 2C protein phosphatase (PP2C) with similarity to mammalian PP1Ks; involved in mitophagy; null mutant is sensitive to rapamycin and has decreased phosphorylation of the Pda1 subunit of pyruvate dehydrogenase
616.61	1745.88	4198.79	2.83142	6.80947	0.415806	1770656_at	YBR053C	Putative protein of unknown function; induced by cell wall perturbation
150.189	424.943	842.846	2.8294	5.61192	0.504177	1777477_at	FEN1	Fatty acid elongase, involved in sphingolipid biosynthesis; acts on fatty acids of up to 24 carbons in length; mutations have regulatory effects on 1,3-beta-glucan synthase, vacuolar ATPase, and the secretory pathway; FEN1 has a paralog, ELO1, that arose from the whole genome duplication
95.5403	270.277	361.939	2.82893	3.78833	0.746748	1773023_at	EMI1	Non-essential protein required for transcriptional induction of the early meiotic-specific transcription factor IME1, also required for sporulation; contains twin cysteine-x9-cysteine motifs
1504.99	4252.94	17259.3	2.8259	11.4681	0.246415	1774840_at	CHO2	Phosphatidylethanolamine methyltransferase (PEMT), catalyzes the first step in the conversion of phosphatidylethanolamine to phosphatidylcholine during the methylation pathway of phosphatidylcholine biosynthesis
766.963	2163.31	3178.94	2.82061	4.14485	0.680511	1770879_at	YDR381C-A	Protein of unknown function, localized to the mitochondrial outer membrane
36.9737	104.277	117.019	2.82031	3.16493	0.891114	1771083_at	YPS5	Protein with similarity to GPI-anchored aspartic proteases such as Yap1p and Yap3p
313.501	882.675	905.277	2.81554	2.88764	0.975033	1773047_at	YMR158C-A	Putative protein of unknown function, may contain a lipid attachment site; YMR158C-A is not an essential gene
396.794	1115.79	1095.94	2.81203	2.762	1.01811	1770785_at	HPA2	Tetrameric histone acetyltransferase with similarity to Gcn5p, Hat1p, Elp3p, and Hpa3p; acetylates histones H3 and H4 in vitro and exhibits autoacetylation activity
82.6239	231.857	183.252	2.80617	2.2179	1.26524	1776632_at	HMI1	Mitochondrial inner membrane localized ATP-dependent DNA helicase, required for the maintenance of the mitochondrial genome; not required for mitochondrial transcription; has homology to E. coli helicase uvrD
204.591	573.943	313.199	2.80533	1.53086	1.83252	1772166_at	PEP7	Multivalent adaptor protein that facilitates vesicle-mediated vacuolar protein sorting by ensuring high-fidelity vesicle docking and fusion, which are essential for targeting of vesicles to the endosome; required for vacuole inheritance
490.513	1375.94	543.277	2.80511	1.10757	2.53268	1773561_at	SDT1	Pyrimidine nucleotidase; overexpression suppresses the 6-AU sensitivity of transcription elongation factor S-II, as well as resistance to other pyrimidine derivatives; SDT1 has a paralog, PHM8, that arose from the whole genome duplication
996.277	2792.9	1758.72	2.80334	1.76529	1.58804	1771539_at	ATG2	Peripheral membrane protein required for autophagic vesicle formation; also required for vesicle formation during pexophagy and the cytoplasm-to-vaucole targeting (Cvt) pathway; involved in Atg9p cycling between the phagophore assembly site and mitochondria; essential for cell cycle progression from G2/M to G1 under nitrogen starvation; forms cytoplasmic foci upon DNA replication stress
1709.9	4784.94	495.588	2.79837	0.289834	9.65508	1769466_at	KNH1	Protein with similarity to Kre9p, which is involved in cell wall beta 1,6-glucan synthesis; overproduction suppresses growth defects of a kre9 null mutant; required for propionic acid resistance
255.222	710.943	545.814	2.78559	2.13859	1.30254	1771262_at	PRP11	Subunit of the SF3a splicing factor complex, required for spliceosome assembly
5890.86	16402.9	14618.9	2.78447	2.48163	1.12203	AFFX-r2-Sc-ACT1-3_at	---	---
244.362	680.277	527.821	2.78389	2.15999	1.28884	1769796_at	NDT80	Meiosis-specific transcription factor required for exit from pachytene and for full meiotic recombination; activates middle sporulation genes; competes with Sum1p for binding to promoters containing middle sporulation elements (MSE)
750.01	2087.61	1393.42	2.78344	1.85787	1.49819	1775742_at	YNR068C	Putative protein of unknown function; exhibits homology to C-terminal end of Bul1p; expressed as a readthrough product of BSC5, the readthrough locus being termed BUL3; the BUL3 readthrough product is involved in ubiquitin-mediated sorting of plasma membrane proteins and interacts with WW domains of Rsp5p in vitro, but in a functionally different way than the non-readthrough form
319.058	887.61	793.311	2.78197	2.48642	1.11887	1779080_at	SEC20	Membrane glycoprotein v-SNARE involved in retrograde transport from the Golgi to the ER; required for N- and O-glycosylation in the Golgi but not in the ER; interacts with the Dsl1p complex through Tip20p
341.403	948.61	819.769	2.77857	2.40118	1.15717	1775392_at	YPI1	Regulatory subunit of the type I protein phosphatase (PP1) Glc7p; Glc7p participates in the regulation of a variety of metabolic processes including mitosis and glycogen metabolism; in vitro evidence suggests Ypi1p is an inhibitor of Glc7p while in vivo evidence suggests it is an activator; overproduction causes decreased cellular content of glycogen; partial depletion causes lithium sensitivity,…
353.026	979.084	569.943	2.7734	1.61445	1.71786	1776095_at	ABZ2	Aminodeoxychorismate lyase (4-amino-4-deoxychorismate lyase), catalyzes the third step in para-aminobenzoic acid biosynthesis; involved in folic acid biosynthesis
682.741	1893.44	1279.02	2.7733	1.87336	1.48039	1780184_at	YNR021W	Putative protein of unknown function; green fluorescent protein (GFP)-fusion protein localizes to the endoplasmic reticulum; YNR021W is not an essential gene
1842.27	5095.28	6326.86	2.76575	3.43427	0.805341	1774926_at	SDS24	Protein involved in cell separation during budding; one of two S. cerevisiae homologs (Sds23p and Sds24p) of the S. pombe Sds23 protein, which is implicated in APC/cyclosome regulation; may play an indirect role in fluid-phase endocytosis; protein abundance increases in response to DNA replication stress; SDS24 has a paralog, SDS23, that arose from the whole genome duplication
162.194	448.484	298.61	2.7651	1.84107	1.5019	1770133_at	SWI4	DNA binding component of the SBF complex (Swi4p-Swi6p); a transcriptional activator that in concert with MBF (Mbp1-Swi6p) regulates late G1-specific transcription of targets including cyclins and genes required for DNA synthesis and repair; Slt2p-independent regulator of cold growth; acetylation at two sites, K1016 and K1066, regulates interaction with Swi6p
487.61	1347.75	1205.29	2.76399	2.47183	1.11819	1777327_at	RAM1	Beta subunit of the CAAX farnesyltransferase (FTase) that prenylates the a-factor mating pheromone and Ras proteins; required for the membrane localization of Ras proteins and a-factor; homolog of the mammalian FTase beta subunit
1104.78	3047.93	8019.7	2.75886	7.25912	0.380055	1773089_at	FET3	Ferro-O2-oxidoreductase; required for high-affinity iron uptake and involved in mediating resistance to copper ion toxicity, belongs to class of integral membrane multicopper oxidases; protein abundance increases in response to DNA replication stress
1520.1	4188.61	9040.27	2.75549	5.94717	0.463328	1779105_at	GSY2	Glycogen synthase; expression induced by glucose limitation, nitrogen starvation, heat shock, and stationary phase; activity regulated by cAMP-dependent, Snf1p and Pho85p kinases as well as by the Gac1p-Glc7p phosphatase; GSY2 has a paralog, GSY1, that arose from the whole genome duplication; relocalizes from cytoplasm to plasma membrane upon DNA replication stress
103.268	284.277	304.559	2.75281	2.94922	0.933403	1778442_at	TFC8	One of six subunits of RNA polymerase III transcription initiation factor complex (TFIIIC); part of TFIIIC TauB domain that binds BoxB promoter sites of tRNA and other genes; linker between TauB and TauA domains; human homolog is TFIIIC-90
1266.23	3484.33	7405.44	2.75174	5.84843	0.47051	1774952_at	SUL2	High affinity sulfate permease; sulfate uptake is mediated by specific sulfate transporters Sul1p and Sul2p, which control the concentration of endogenous activated sulfate intermediates
3595.11	9892.21	7239.42	2.75157	2.01368	1.36644	1771498_at	AMS1	Vacuolar alpha mannosidase, involved in free oligosaccharide (fOS) degradation; delivered to the vacuole in a novel pathway separate from the secretory pathway
501.943	1380.26	1906.76	2.74984	3.79876	0.723877	1779560_at	PEX18	Peroxin required for targeting of peroxisomal matrix proteins containing PTS2; interacts with Pex7p; partially redundant with Pex21p; PEX18 has a paralog, PEX21, that arose from the whole genome duplication
1040.31	2857.78	3640.3	2.74704	3.49924	0.78504	1780105_at	YTP1	Probable type-III integral membrane protein of unknown function, has regions of similarity to mitochondrial electron transport proteins
240.943	659.757	864.162	2.73822	3.58658	0.763464	1775893_at	FUS2	Cytoplasmic protein localized to the shmoo tip; required for the alignment of parental nuclei before nuclear fusion during mating
768.61	2104.26	747.616	2.73775	0.972685	2.81463	1775071_at	ZRG17	Endoplasmic reticulum zinc transporter; part of a heterodimeric transporter with Msc2p that transfers zinc from the cytosol to the ER lumen; member of the cation diffusion facilitator family of efflux pumps; zinc-regulated directly through Zap1p; transcription induced under conditions of zinc deficiency
939.666	2563.28	1160.15	2.72786	1.23465	2.20943	1770256_at	EMC2	Member of conserved ER transmembrane complex; required for efficient folding of proteins in the ER; null mutant displays induction of the unfolded protein response; homologous to worm Y57G7A.10/EMC-2, fly CG17556, human TTC35
5875.78	16016.4	14641.9	2.72584	2.49191	1.09387	1778141_at	AGP1	Low-affinity amino acid permease with broad substrate range; involved in uptake of asparagine, glutamine, and other amino acids; expression regulated by SPS plasma membrane amino acid sensor system (Ssy1p-Ptr3p-Ssy5p); AGP1 has a paralog, GNP1, that arose from the whole genome duplication
116.286	316.943	585.61	2.72555	5.03595	0.541219	1777114_at	CLB5	B-type cyclin involved in DNA replication during S phase; activates Cdc28p to promote initiation of DNA synthesis; functions in formation of mitotic spindles along with Clb3p and Clb4p; most abundant during late G1 phase; CLB5 has a paralog, CLB6, that arose from the whole genome duplication
162.687	442.364	501.943	2.7191	3.08532	0.881302	1776634_at	CSH1	Mannosylinositol phosphorylceramide (MIPC) synthase catalytic subunit; forms a complex with regulatory subunit Csg2p; function in sphingolipid biosynthesis is overlapping with that of Sur1p; CSH1 has a paralog, SUR1, that arose from the whole genome duplication
2814.94	7648.03	2578.25	2.71694	0.915917	2.96636	1772888_at	YBT1	Transporter of the ATP-binding cassette (ABC) family; involved in bile acid transport; negative regulator of vacuole fusion; regulates release of lumenal Ca2+ stores; similar to mammalian bile transporters; YBT1 has a paralog, VMR1, that arose from the whole genome duplication
162.902	442.277	659.168	2.71498	4.0464	0.670962	1772529_at	LDB16	Protein of unknown function; null mutants have decreased net negative cell surface charge; GFP-fusion protein expression is induced in response to the DNA-damaging agent MMS; native protein is detected in purified mitochondria
7193.94	19525.6	20591	2.71417	2.86227	0.948259	1775925_at	OM45	Mitochondrial outer membrane protein of unknown function; major constituent of the outer membrane, located on the outer (cytosolic) face; protein abundance increases in response to DNA replication stress
4340.61	11779.8	7695.61	2.71387	1.77293	1.53072	1777554_at	RPT1	One of six ATPases of the 19S regulatory particle of the 26S proteasome involved in the degradation of ubiquitinated substrates; required for optimal CDC20 transcription; interacts with Rpn12p and Ubr1p; mutant has aneuploidy tolerance
840.784	2280.37	1708.61	2.71219	2.03216	1.33463	1779267_at	SHC1	Sporulation-specific activator of Chs3p (chitin synthase III); required for the synthesis of the chitosan layer of ascospores; transcriptionally induced at alkaline pH; SHC1 has a paralog, SKT5, that arose from the whole genome duplication
93.0223	251.943	545.66	2.70842	5.86591	0.461722	1771788_at	ERP2	Member of the p24 family involved in ER to Golgi transport; similar to Emp24p and Erv25p; forms a heterotrimeric complex with Erp1p, Emp24p, and Erv25p; localized to COPII-coated vesicles; ERP2 has a paralog, ERP4, that arose from the whole genome duplication
264.725	716.61	957.191	2.707	3.6158	0.748659	1775570_at	MTC3	Protein of unknown function; green fluorescent protein (GFP)-fusion protein localizes to the mitochondrion; mtc3 is synthetically sick with cdc13-1
135.943	367.794	240.582	2.70549	1.76972	1.52877	1774343_at	RRG1	Protein of unknown function, required for vacuolar acidification and mitochondrial genome maintenance; the authentic, non-tagged protein is detected in highly purified mitochondria in high-throughput studies
193.61	523.71	417.552	2.70497	2.15667	1.25424	1775791_at	CAK1	Cyclin-dependent kinase-activating kinase required for passage through the cell cycle, phosphorylates and activates Cdc28p; nucleotide-binding pocket differs significantly from those of most other protein kinases
7251.03	19610.1	17322.4	2.70445	2.38896	1.13206	1769719_at	ACT1	Actin, structural protein involved in cell polarization, endocytosis, and other cytoskeletal functions
143.419	387.61	308.896	2.70263	2.15379	1.25483	1771286_at	YDR541C	Putative dihydrokaempferol 4-reductase
3066.38	8280.89	5362.61	2.70054	1.74884	1.54419	1772637_at	GVP36	BAR domain-containing protein that localizes to both early and late Golgi vesicles; required for adaptation to varying nutrient concentrations, fluid-phase endocytosis, polarization of the actin cytoskeleton, and vacuole biogenesis
127.943	344.943	1519.4	2.69606	11.8756	0.227026	1773662_at	YGR066C	Putative protein of unknown function
228.387	615.61	516.845	2.69547	2.26303	1.19109	1775991_s_at	GEX1 /// GEX2	Proton:glutathione antiporter; localized to the vacuolar and plasma membranes; imports glutathione from the vacuole and exports it through the plasma membrane; has a role in resistance to oxidative stress and modulation of the PKA pathway; GEX1 has a paralog, GEX2, that arose from a segmental duplication /// Proton:glutathione antiporter; localized to the vacuolar and plasma membranes; imports gl…
1111.19	2994.61	3066.09	2.69497	2.7593	0.976687	1772684_at	VPS35	Endosomal subunit of membrane-associated retromer complex required for retrograde transport; receptor that recognizes retrieval signals on cargo proteins, forms subcomplex with Vps26p and Vps29p that selects cargo proteins for retrieval; interacts with Ypt7p
1438.94	3877.13	1715.52	2.69443	1.1922	2.26004	1775505_at	YLR241W	Putative protein of unknown function, may be involved in detoxification
208.943	562.81	499.675	2.6936	2.39144	1.12635	1776799_at	MSD1	Mitochondrial aspartyl-tRNA synthetase, required for acylation of aspartyl-tRNA; yeast and bacterial aspartyl-, asparaginyl-, and lysyl-tRNA synthetases contain regions with high sequence similarity, suggesting a common ancestral gene
2156.61	5806.87	2537.95	2.69259	1.17683	2.28802	1773582_at	MDS3	Putative component of the TOR regulatory pathway; negative regulator of early meiotic gene expression; required, with Pmd1p, for growth under alkaline conditions; has an N-terminal kelch-like domain; MDS3 has a paralog, PMD1, that arose from the whole genome duplication
583.512	1569.61	1697.01	2.68994	2.90827	0.924928	1779841_at	RFA3	Subunit of heterotrimeric Replication Protein A (RPA); RPA is a highly conserved single-stranded DNA binding protein complex involved in DNA replication, repair, and recombination; protein abundance increases in response to DNA replication stress
441.556	1186.02	836.943	2.68601	1.89544	1.41709	1774807_at	GGA2	Protein that regulates Arf1p and Arf2p to facilitate Golgi traffickingi; binds phosphatidylinositol 4-phosphate, which plays a role in TGN localization; has homology to gamma-adaptin; GGA2 has a paralog, GGA1, that arose from the whole genome duplication
360.943	969.277	2504.17	2.6854	6.93785	0.387065	1769395_at	CHO1	Phosphatidylserine synthase, functions in phospholipid biosynthesis; catalyzes the reaction CDP-diaclyglycerol + L-serine = CMP + L-1-phosphatidylserine, transcriptionally repressed by myo-inositol and choline
506.644	1359.58	909.277	2.6835	1.79471	1.49523	1780226_at	USA1	Scaffold subunit of the Hrd1p ubiquitin ligase that also promotes ligase oligomerization; involved in ER-associated protein degradation (ERAD); interacts with the U1 snRNP-specific protein, Snp1p
2189.44	5872.37	4424.72	2.68213	2.02094	1.32717	1776403_at	IST2	Cortical ER protein involved in ER-plasma membrane tethering; one of 6 proteins (Ist2p, Scs2p, Scs22p, Tcb1p, Tcb2p, Tcb3p) that connect ER to the plasma membrane (PM) and regulate PM phosphatidylinositol-4-phosphate (PI4P) levels by controlling access of Sac1p phosphatase to its substrate PI4P in the PM; localizes to the mother cell in small-budded cells and to the bud in medium- and large-budde…
107.134	287.277	469.821	2.68147	4.38536	0.611459	1779625_at	RKM3	Ribosomal lysine methyltransferase specific for monomethylation of Rpl42ap and Rpl42bp (lysine 40); nuclear SET domain containing protein; relocalizes to the cytosol in response to hypoxia
8213.28	21964.7	20487.3	2.6743	2.49442	1.07211	1772130_at	CPR1	Cytoplasmic peptidyl-prolyl cis-trans isomerase (cyclophilin); catalyzes the cis-trans isomerization of peptide bonds N-terminal to proline residues; binds the drug cyclosporin A; protein abundance increases in response to DNA replication stress
228.562	610.277	575.13	2.67007	2.51629	1.06111	1778717_at	CBS2	Mitochondrial translational activator of the COB mRNA; interacts with translating ribosomes, acts on the COB mRNA 5'-untranslated leader
311.943	832.583	1400.16	2.66902	4.4885	0.594635	1778920_at	YOR032W-A	Identified by gene-trapping, microarray-based expression analysis, and genome-wide homology searching
257.586	686.61	934.036	2.66556	3.62612	0.7351	1773989_at	GWT1	Protein involved in the inositol acylation of glucosaminyl phosphatidylinositol (GlcN-PI) to form glucosaminyl(acyl)phosphatidylinositol (GlcN(acyl)PI), an intermediate in the biosynthesis of glycosylphosphatidylinositol (GPI) anchors
5652.33	15061.9	13577.1	2.66473	2.40204	1.10936	AFFX-YFL039C3_at	---	---
565.539	1505.94	1813.16	2.66285	3.20607	0.830564	1772586_at	RAD28	Protein involved in DNA repair, related to the human CSA protein that is involved in transcription-coupled repair nucleotide excision repair
535.067	1423.61	1806.61	2.66062	3.37642	0.788001	1772447_at	SYM1	Protein required for ethanol metabolism; induced by heat shock and localized to the inner mitochondrial membrane; homologous to mammalian peroxisomal membrane protein Mpv17
166.237	442.277	312.021	2.66052	1.87696	1.41746	1774270_at	TOF1	Subunit of a replication-pausing checkpoint complex; Tof1p-Mrc1p-Csm3p acts at the stalled replication fork to promote sister chromatid cohesion after DNA damage, facilitating gap repair of damaged DNA; interacts with the MCM helicase; relocalizes to the cytosol in response to hypoxia
87.2841	231.869	177.688	2.65649	2.03574	1.30493	1771269_at	CDC45	DNA replication initiation factor; recruited to MCM pre-RC complexes at replication origins; promotes release of MCM from Mcm10p, recruits elongation machinery; mutants in human homolog may cause velocardiofacial and DiGeorge syndromes
90.7741	240.984	214.943	2.65477	2.36789	1.12115	1773779_at	SLD7	Protein with a role in chromosomal DNA replication; interacts with Sld3p and reduces its affinity for Cdc45p; deletion mutant has aberrant mitochondria
245.093	649.968	623.943	2.65192	2.54574	1.04171	1769900_at	ATG14	Autophagy-specific subunit of phosphatidylinositol 3-kinase complex I (with Vps34/15/30p); Atg14p targets complex I to the phagophore assembly site (PAS); required for localizing additional ATG proteins to the PAS; required for overflow degradation of misfolded proteins when ERAD is saturated; homolog of human Barkor
283.61	750.931	760.009	2.64776	2.67977	0.988056	1772416_at	MNT2	Mannosyltransferase involved in adding the 4th and 5th mannose residues of O-linked glycans
1043.66	2761.11	1984.03	2.64561	1.90104	1.39167	1769604_at	ATG9	Transmembrane protein involved in forming Cvt and autophagic vesicles; cycles between the phagophore assembly site (PAS) and other cytosolic punctate structures, not found in autophagosomes; may be involved in membrane delivery to the PAS
2896.99	7655.28	8866.36	2.64249	3.06054	0.863407	1776531_at	TPS2	Phosphatase subunit of the trehalose-6-P synthase/phosphatase complex; involved in synthesis of the storage carbohydrate trehalose; expression is induced by stress conditions and repressed by the Ras-cAMP pathway; protein abundance increases in response to DNA replication stress
3531.61	9331.43	9331.81	2.64226	2.64237	0.99996	1769579_at	GPG1	Proposed gamma subunit of the heterotrimeric G protein that interacts with the receptor Gpr1p; involved in regulation of pseudohyphal growth; requires Gpb1p or Gpb2p to interact with Gpa2p; overproduction causes prion curing
967.659	2556.61	2869.53	2.64206	2.96544	0.890951	1772137_at	TIM21	Nonessential subunit of the Translocase of the Inner Mitochondrial membrane (TIM23 complex); interacts with the Translocase of the Outer Mitochondrial membrane (TOM complex) and with respiratory enzymes; may regulate TIM23 complex activity
688	1815.28	2480.11	2.63848	3.60481	0.731934	1777968_at	YLR072W	Protein of unknown function; green fluorescent protein (GFP)-fusion protein localizes to the cytoplasm in a punctate pattern; not an esssential gene; YLR072W has a paralog, YFL042C, that arose from the whole genome duplication
243.056	641.277	446.458	2.63839	1.83685	1.43637	1771522_at	LIP2	Lipoyl ligase, involved in the modification of mitochondrial enzymes by the attachment of lipoic acid groups
4898.7	12913.3	13096.1	2.63606	2.67338	0.986038	1774129_at	YNL195C	Protein of unknown function; shares a promoter with YNL194C; the authentic, non-tagged protein is detected in highly purified mitochondria in high-throughput studies; YNL195C has a paralog, HBT1, that arose from the whole genome duplication
246.943	649.943	439.277	2.63195	1.77886	1.47958	1779263_at	TMN2	Protein with a role in cellular adhesion and filamentous growth; similar to Tmn3p; member of the evolutionarily conserved Transmembrane Nine family of proteins with nine membrane-spanning segments; TMN2 has a paralog, EMP70, that arose from the whole genome duplication
5858.54	15418.9	11226.9	2.63187	1.91634	1.37339	1772261_at	HYP2	Translation elongation factor eIF-5A; may function in translation initiation; structural homolog of bacterial EF-P; undergoes an essential hypusination modification; HYP2 has a paralog, ANB1, that arose from the whole genome duplication
342.396	900.913	2434.94	2.63121	7.11149	0.369994	1778486_at	SIM1	Protein of the SUN family (Sim1p, Uth1p, Nca3p, Sun4p); may participate in DNA replication; promoter contains SCB regulation box at -300 bp indicating that expression may be cell cycle-regulated; SIM1 has a paralog, SUN4, that arose from the whole genome duplication
329.24	865.943	773.168	2.63013	2.34834	1.11999	1777024_at	YBL059W	Putative protein of unknown function; the authentic, non-tagged protein is detected in highly purified mitochondria in high-throughput studies; YBL059W has a paralog, YER093C-A, that arose from the whole genome duplication
3256.03	8554.61	17274.6	2.62731	5.30541	0.495213	1775851_at	GPX1	Phospholipid hydroperoxide glutathione peroxidase; induced by glucose starvation that protects cells from phospholipid hydroperoxides and nonphospholipid peroxides during oxidative stress; GPX1 has a paralog, HYR1, that arose from the whole genome duplication
222.993	585.777	524.465	2.62689	2.35194	1.1169	1776191_at	YLR281C	Putative protein of unknown function; green fluorescent protein (GFP)-fusion protein localizes to mitochondria; YLR281C is not an essential gene
267.905	703.109	289.277	2.62447	1.07977	2.43058	1778925_at	PEP5	Histone E3 ligase, component of CORVET tethering complex; peripheral vacuolar membrane protein required for protein trafficking and vacuole biogenesis; interacts with Pep7p; involved in ubiquitylation and degradation of excess histones
268.603	704.61	1110.59	2.62324	4.13467	0.634449	1777928_at	FAR1	CDK inhibitor and nuclear anchor; during the cell cycle Far1p sequesters the GEF Cdc24p in the nucleus; phosphorylation by Cdc28p-Cln results in SCFCdc4 complex-mediated ubiquitin-dependent degradation, releasing Cdc24p for export and activation of GTPase Cdc42p; in response to pheromone, phosphorylation of Far1p by MAPK Fus3p results in association with, and inhibition of Cdc28p-Cln, as well as …
1385.56	3633.61	2937.86	2.62249	2.12034	1.23682	1772853_at	FET4	Low-affinity Fe(II) transporter of the plasma membrane
4222.31	11068.9	14135.9	2.62154	3.34792	0.783035	1780246_at	YOP1	Membrane protein that interacts with Yip1p to mediate membrane traffic; interacts with Sey1p to maintain ER morphology; overexpression leads to cell death and accumulation of internal cell membranes; mutants have reduced phosphatidylserine transfer between the ER and mitochondria; forms ER foci upon DNA replication stress
1831.61	4801.08	3586.98	2.62124	1.95838	1.33847	1772193_at	YLR297W	Protein of unknown function; green fluorescent protein (GFP)-fusion protein localizes to the vacuole; not an essential gene; induced by treatment with 8-methoxypsoralen and UVA irradiation; relocalizes from nucleus to vacuole upon DNA replication stress; YLR297W has a paralog, YOR186W, that arose from the whole genome duplication
578.521	1515.61	1036.61	2.6198	1.79182	1.46209	1774426_at	APN2	Class II abasic (AP) endonuclease involved in repair of DNA damage; homolog of human HAP1 and E. coli exoIII
366.528	960.111	1327.94	2.61947	3.62303	0.723006	1772646_at	GTT3	Protein of unknown function with a possible role in glutathione metabolism, as suggested by computational analysis of large-scale protein-protein interaction data; GFP-fusion protein localizes to the nuclear periphery
742.61	1942.22	2811.02	2.6154	3.78532	0.690932	1773355_at	AIM13	Mitochondrial protein peripheral to the inner membrane; component of the mitochondrial inner membrane organizing system (MINOS, MitOS, or MICOS), a scaffold-like structure on the intermembrane space side of the inner membrane which has a role in the maintenance of crista junctions and inner membrane architecture
1639.61	4285.57	1341.98	2.61377	0.818476	3.19346	1769997_at	SEO1	Putative permease, member of the allantoate transporter subfamily of the major facilitator superfamily; mutation confers resistance to ethionine sulfoxide
433.26	1131.54	1073.94	2.61168	2.47875	1.05363	1778665_at	VPS53	Component of the GARP (Golgi-associated retrograde protein) complex, Vps51p-Vps52p-Vps53p-Vps54p, which is required for the recycling of proteins from endosomes to the late Golgi; required for vacuolar protein sorting
979.61	2554.58	1959.42	2.60775	2.0002	1.30374	1770764_at	YDL199C	Putative transporter, member of the sugar porter family
135.728	353.766	528.277	2.60643	3.89217	0.66966	1773203_at	HEM4	Uroporphyrinogen III synthase, catalyzes the conversion of hydroxymethylbilane to uroporphyrinogen III, the fourth step in heme biosynthesis; deficiency in the human homolog can result in the disease congenital erythropoietic porphyria
267.493	697.102	716.61	2.60606	2.67899	0.972778	1779004_at	PGS1	Phosphatidylglycerolphosphate synthase, catalyzes the synthesis of phosphatidylglycerolphosphate from CDP-diacylglycerol and sn-glycerol 3-phosphate in the first committed and rate-limiting step of cardiolipin biosynthesis
611.083	1590.61	1133.44	2.60294	1.85481	1.40334	1775739_at	MEC3	DNA damage and meiotic pachytene checkpoint protein; subunit of a heterotrimeric complex (Rad17p-Mec3p-Ddc1p) that forms a sliding clamp, loaded onto partial duplex DNA by a clamp loader complex; homolog of human and S. pombe Hus1
555.095	1444.61	682.774	2.60246	1.23001	2.1158	1776835_at	KXD1	Subunit of the BLOC-1 complex involved in endosomal maturation; null mutant is sensitive to drug inducing secretion of vacuolar cargo; GFP-fusion protein localizes to the endosome
695.908	1807.62	880.277	2.59749	1.26493	2.05346	1779142_x_at	PAU17	Protein of unknown function, member of the seripauperin multigene family encoded mainly in subtelomeric regions; YLL025W is not an essential gene
383.928	996.277	910.277	2.59496	2.37096	1.09448	1769504_at	OST6	Subunit of the oligosaccharyltransferase complex of the ER lumen, which catalyzes asparagine-linked glycosylation of newly synthesized proteins; similar to and partially functionally redundant with Ost3p
4607.61	11949.2	10898.4	2.59336	2.3653	1.09642	1778599_at	MCR1	Mitochondrial NADH-cytochrome b5 reductase, involved in ergosterol biosynthesis
173.718	450.277	848.7	2.59199	4.88549	0.530549	1776825_at	CDS1	Phosphatidate cytidylyltransferase (CDP-diglyceride synthetase); an enzyme that catalyzes that conversion of CTP + phosphate into diphosphate + CDP-diaclglyerol, a critical step in the synthesis of all major yeast phospholipids
58.7871	152.277	152.277	2.59031	2.59031	1	1777703_at	MDJ2	Constituent of the mitochondrial import motor associated with the presequence translocase; function overlaps with that of Pam18p; stimulates the ATPase activity of Ssc1p to drive mitochondrial import; contains a J domain
5186.97	13425.1	13216.7	2.58824	2.54805	1.01577	1775433_at	AAC1	Mitochondrial inner membrane ADP/ATP translocator; exchanges cytosolic ADP for mitochondrially synthesized ATP; phosphorylated; Aac1p is a minor isoform while Pet9p is the major ADP/ATP translocator; relocalizes from mitochondrion to cytoplasm upon DNA replication stress
766.61	1983.17	1293.84	2.58693	1.68774	1.53278	1780190_at	MOT1	Essential protein involved in regulation of transcription; removes Spt15p (TBP) from DNA via its C-terminal ATPase activity, forms a complex with TBP that binds TATA DNA with high affinity but with altered specificity; the Mot1p-Spt15p-DNA ternary complex contains unbent DNA
801.827	2070.94	1524.3	2.58278	1.90104	1.35862	1780044_at	RNR3	Minor isoform of large subunit of ribonucleotide-diphosphate reductase; the RNR complex catalyzes rate-limiting step in dNTP synthesis, regulated by DNA replication and DNA damage checkpoint pathways via localization of small subunits; RNR3 has a paralog, RNR1, that arose from the whole genome duplication
710.365	1834.28	2645.48	2.58216	3.72412	0.693362	1777022_at	STE4	G protein beta subunit, forms a dimer with Ste18p to activate the mating signaling pathway, forms a heterotrimer with Gpa1p and Ste18p to dampen signaling; may recruit Rho1p to the polarized growth site during mating; contains WD40 repeats
836.635	2154.42	2659.61	2.5751	3.17894	0.810049	1771685_at	FMP25	Mitochondrial inner membrane protein required for an early step in assembly of respiratory complex III (cytochrome bc1 complex); mRNA is targeted to mitochondria
376.943	970.292	835.61	2.57411	2.21681	1.16118	1777787_at	ACF2	Intracellular beta-1,3-endoglucanase; expression is induced during sporulation; may have a role in cortical actin cytoskeleton assembly; protein abundance increases in response to DNA replication stress
245.168	628.943	1078.59	2.56536	4.39938	0.583118	1773479_at	ATG17	Scaffold protein responsible for phagophore assembly site organization; regulatory subunit of an autophagy-specific complex that includes Atg1p and Atg13p; stimulates Atg1p kinase activity; human ortholog RB1CC1/FIP200 interacts with p53, which inhibits autophagy in human cells
232.277	595.277	952.97	2.56279	4.10274	0.624654	1773430_at	ARH1	Oxidoreductase of the mitochondrial inner membrane, involved in cytoplasmic and mitochondrial iron homeostasis and required for activity of Fe-S cluster-containing enzymes; one of the few mitochondrial proteins essential for viability
389.443	997.57	636.08	2.56153	1.6333	1.56831	1777946_at	TEN1	Protein that regulates telomeric length; protects telomeric ends in a complex with Cdc13p and Stn1p
2626.54	6724.94	3860.96	2.56038	1.46998	1.74178	1775917_at	LAP3	Cysteine aminopeptidase with homocysteine-thiolactonase activity; protects cells against homocysteine toxicity; has bleomycin hydrolase activity in vitro; transcription is regulated by galactose via Gal4p; orthologous to human BLMH
188.802	482.661	459.943	2.55644	2.43612	1.04939	1773974_at	PIG1	Putative targeting subunit for type-1 protein phosphatase Glc7p; tethers Glc7p to Gsy2p glycogen synthase; PIG1 has a paralog, GAC1, that arose from the whole genome duplication
260.294	663.943	507.814	2.55074	1.95092	1.30745	1770518_at	QRI1	UDP-N-acetylglucosamine pyrophosphorylase; catalyzes the formation of UDP-N-acetylglucosamine (UDP-GlcNAc), which is important in cell wall biosynthesis, protein N-glycosylation, and GPI anchor biosynthesis; protein abundance increases in response to DNA replication stress
762.277	1943.73	1619.61	2.5499	2.1247	1.20012	1775822_at	TAD1	tRNA-specific adenosine deaminase, deaminates adenosine-37 to inosine in tRNA-Ala
410.222	1045.61	744.569	2.54889	1.81504	1.40432	1772487_at	PEP3	Component of CORVET tethering complex; vacuolar peripheral membrane protein that promotes vesicular docking/fusion reactions in conjunction with SNARE proteins, required for vacuolar biogenesis
1001.79	2552.28	1578.64	2.54772	1.57582	1.61675	1777017_at	YGR237C	Putative protein of unknown function; green fluorescent protein (GFP)-fusion protein localizes to the cytoplasm
142.353	362.277	362.277	2.54492	2.54492	1	1776621_at	RPC25	RNA polymerase III subunit C25, required for transcription initiation; forms a heterodimer with Rpc17p; paralog of Rpb7p
437.277	1111.12	762.943	2.54099	1.74476	1.45635	1770639_at	YFR045W	Putative mitochondrial transport protein; null mutant is viable, exhibits decreased levels of chitin and normal resistance to calcofluor white
183.248	465.61	294.83	2.54088	1.60891	1.57925	1779306_at	TDA11	Putative protein of unknown function; green fluorescent protein (GFP)-fusion protein localizes to the cytoplasm; potential Cdc28p substrate; null mutant is sensitive to expression of the top1-T722A allele
3891.86	9887.94	5045.61	2.54068	1.29645	1.95971	1776204_at	YKL151C	NADHX dehydratase; converts (S)-NADHX to NADH in an ATP-dependent manner; homologous to Carkd in mammals, and the C-terminal domain of YjeF in E.coli; enzyme is widespread in eukaryotes, prokaryotes and archaea; YKL151C promoter contains STREs (stress response elements) and expression is induced by heat shock or methyl methanesulfonate; green fluorescent protein (GFP)-fusion protein localizes to …
6394.41	16239.8	15133.2	2.53968	2.36663	1.07312	1772882_at	ACC1	Acetyl-CoA carboxylase, biotin containing enzyme; catalyzes carboxylation of cytosolic acetyl-CoA to form malonyl-CoA and regulates histone acetylation by regulating the availablity of acetyl-CoA; required for de novo biosynthesis of long-chain fatty acids; ACC1 has a paralog, HFA1, that arose from the whole genome duplication
585.277	1485.45	1095.81	2.53802	1.87229	1.35557	1774723_at	UBX5	UBX (ubiquitin regulatory X) domain-containing protein that interacts with Cdc48p
498.61	1264.91	555.373	2.53687	1.11384	2.27758	1774810_at	SIR3	Silencing protein; interacts with Sir2p and Sir4p, and histone H3 and H4 tails, to establish a transcriptionally silent chromatin state; required for spreading of silenced chromatin; recruited to chromatin through interaction with Rap1p; SIR3 has a paralog, ORC1, that arose from the whole genome duplication
110.461	280.187	329.61	2.53651	2.98394	0.850055	1779908_at	BIT61	Subunit of TORC2 membrane-associated complex; involved in regulation of cell cycle-dependent actin cytoskeletal dynamics during polarized growth and cell wall integrity; BIT61 has a paralog, BIT2, that arose from the whole genome duplication
2145.43	5433.57	2557.94	2.53262	1.19227	2.12419	1776670_at	YFL042C	Putative protein of unknown function; not an essential gene; YFL042C has a paralog, YLR072W, that arose from the whole genome duplication
3421.43	8659.61	4138.72	2.53099	1.20965	2.09234	1772756_at	ECL1	Protein of unknown function; mitochondrial-dependent role in the extension of chronological lifespan; overexpression increases oxygen consumption and respiratory activity while deletion results in reduced oxygen consumption under conditions of caloric restriction; induced by iron homeostasis transcription factor Aft2p; multicopy suppressor of temperature sensitive hsf1 mutant; induced by treatmen…
1572.05	3968.8	3668.61	2.5246	2.33364	1.08183	1775760_at	TSC13	Enoyl reductase; catalyzes the last step in each cycle of very long chain fatty acid elongation; localizes to the ER, highly enriched in a structure marking nuclear-vacuolar junctions; coimmunoprecipitates with elongases Fen1p and Sur4p; protein increases in abundance and relative distribution to ER foci increases upon DNA replication stress
53.0588	133.943	97.5261	2.52443	1.83807	1.37341	1769932_at	BTT1	Heterotrimeric nascent polypeptide-associated complex beta3 subunit; complex binds ribosomes via its beta-subunits in close proximity to nascent polypeptides; interacts with Caf130p of the CCR4-NOT complex; similar to human BTF3; BTT1 has a paralog, EGD1, that arose from the whole genome duplication
1707.94	4304.39	2401.61	2.52022	1.40614	1.79229	1779400_at	YIL165C	Nitrilase, member of the nitrilase branch of the nitrilase superfamily; in closely related species and other S. cerevisiae strain backgrounds YIL164C and adjacent ORF, YIL165C, likely constitute a single ORF encoding a nitrilase gene
3944.28	9935.64	6595.39	2.519	1.67214	1.50645	1779921_at	LSP1	Primary component of eisosomes, which are large immobile patch structures at the cell cortex associated with endocytosis, along with Pil1p and Sur7p; null mutants show activation of Pkc1p/Ypk1p stress resistance pathways; member of the BAR domain family
4068.94	10244	8719.94	2.51761	2.14305	1.17478	1778713_at	RSM10	Mitochondrial ribosomal protein of the small subunit, has similarity to E. coli S10 ribosomal protein; essential for viability, unlike most other mitoribosomal proteins
2838.8	7134.94	5308.94	2.51336	1.87013	1.34395	1771801_at	ATG33	Mitochondrial mitophagy-specific protein; required primarily for mitophagy induced at post-log phase; not required for other types of selective autophagy or macroautophagy; conserved within fungi, but not in higher eukaryotes; ATG33 has a paralog, SCM4, that arose from the whole genome duplication
4573.61	11476.9	709.484	2.50938	0.155126	16.1764	1770580_at	ADY2	Acetate transporter required for normal sporulation; phosphorylated in mitochondria; ADY2 has a paralog, ATO2, that arose from the whole genome duplication
30.2898	75.9792	180.492	2.50841	5.95882	0.420957	1779494_at	HXT10	Putative hexose transporter, expressed at low levels and expression is repressed by glucose
228.369	572.018	440.61	2.5048	1.92938	1.29824	1778355_at	KAR4	Transcription factor required for gene regulation in response to pheromones; also required during meiosis; exists in two forms, a slower-migrating form more abundant during vegetative growth and a faster-migrating form induced by pheromone
108.587	271.943	307.943	2.50438	2.83591	0.883095	1778194_at	CHS2	Chitin synthase II; catalyzes transfer of N-acetylglucosamine (GlcNAc) to chitin upon activation of zymogenic form; required for chitin synthesis in the primary septum during cytokinesis; localization regulated by Cdk1p during mitosis; phosphorylation by Dbf2p kinase regulates its dynamics and chitin synthesis during cytokinesis
201.424	504.229	445.943	2.50332	2.21396	1.1307	1770886_at	YLR030W	Putative protein of unknown function; S288C contains an in-frame stop codon between ORFs YLR030W and YLR031W
819.443	2051.08	886.781	2.50302	1.08217	2.31296	1779462_at	NUT1	Component of the RNA polymerase II mediator complex, which is required for transcriptional activation and also has a role in basal transcription
3678.37	9203.78	13844.6	2.50214	3.76379	0.664792	1774440_at	HFD1	Hexadecenal dehydrogenase; involved in the conversion of sphingosine 1-phosphate breakdown product hexadecenal to hexadecenoic acid; located in the mitochondrial outer membrane and also in lipid particles; has similarity to ALDH3A2, a human fatty aldehyde dehydrogenase (FALDH) mutated in Sjogren-Larsson syndrome, a neurocutaneous disorder
806.277	2014.84	1026.94	2.49894	1.27369	1.96197	1771261_at	YSP1	Mitochondrial protein; potential role in promoting mitochondrial fragmentation during programmed cell death in response to high levels of alpha-factor mating pheromone or the drug amiodarone; YSP1 has a paralog, SIP3, that arose from the whole genome duplication
787.428	1967.61	1122.55	2.49878	1.4256	1.7528	1776666_at	LSM4	Lsm (Like Sm) protein; part of heteroheptameric complexes (Lsm2p-7p and either Lsm1p or 8p): cytoplasmic Lsm1p complex involved in mRNA decay; nuclear Lsm8p complex part of U6 snRNP and possibly involved in processing tRNA, snoRNA, and rRNA; forms cytoplasmic foci upon DNA replication stress
257.195	641.943	779.737	2.49594	3.0317	0.823282	1772512_at	PEX4	Peroxisomal ubiquitin conjugating enzyme required for peroxisomal matrix protein import and peroxisome biogenesis
1594.52	3978.44	4339.03	2.49507	2.72122	0.916897	1775276_at	ACS2	Acetyl-coA synthetase isoform which, along with Acs1p, is the nuclear source of acetyl-coA for histone acetylation; mutants affect global transcription; required for growth on glucose; expressed under anaerobic conditions
382.943	955.031	498.48	2.49392	1.30171	1.91589	1778518_at	SPO1	Meiosis-specific prospore protein; required for meiotic spindle pole body duplication and separation; required to produce bending force necessary for proper prospore membrane assembly during sporulation; has similarity to phospholipase B
2549.61	6350.91	16508.3	2.49093	6.47485	0.384709	1779924_at	YER053C-A	Protein of unknown function; green fluorescent protein (GFP)-fusion protein localizes to the endoplasmic reticulum; protein abundance increases in response to DNA replication stress
555.943	1384.53	962.822	2.49041	1.73187	1.43799	1774332_at	SEC31	Component of the Sec13p-Sec31p complex of the COPII vesicle coat, required for vesicle formation in ER to Golgi transport; mutant has increased aneuploidy tolerance
1186.94	2955.59	2412.04	2.49009	2.03214	1.22535	1775188_at	MRPL38	Mitochondrial ribosomal protein of the large subunit; appears as two protein spots (YmL34 and YmL38) on two-dimensional SDS gels; protein abundance increases in response to DNA replication stress
916.277	2281	1669.7	2.48942	1.82226	1.36611	1772921_at	YLR352W	Putative protein of unknown function with similarity to F-box proteins; interacts with Skp1p and Cdc53p; YLR352W is not an essential gene
229.764	570.277	467.421	2.48201	2.03435	1.22005	1772146_at	YPQ2	Putative vacuolar membrane transporter for cationic amino acids; likely contributes to amino acid homeostasis by exporting cationic amino acids from the vacuole; member of the PQ-loop family, with seven transmembrane domains; mutant phenotype is functionally complemented by rat PQLC2 vacuolar transporter
524.155	1300.68	960.943	2.48149	1.83332	1.35355	1779091_at	YLR031W	Putative protein of unknown function; S288C contains an in-frame stop codon between ORFs YLR030W and YLR031W; YLR031W has a paralog, YMR124W, that arose from the whole genome duplication
519.085	1287.12	732.277	2.4796	1.41071	1.7577	1776975_at	ENV7	Vacuolar membrane protein kinase; negatively regulates membrane fusion; associates with vacuolar membrane through palmitoylation of one or more cysteines in consensus sequence; vacuolar membrane association is essential to its kinase activity; mutant shows defect in CPY processing; ortholog of human serine/threonine kinase 16 (STK16)
486.277	1204.79	2874.27	2.47759	5.91076	0.419165	1776767_at	MHT1	S-methylmethionine-homocysteine methyltransferase, functions along with Sam4p in the conversion of S-adenosylmethionine (AdoMet) to methionine to control the methionine/AdoMet ratio
643.591	1593.94	875.459	2.47664	1.36027	1.82069	1773982_at	SRP72	Core component of the signal recognition particle (SRP) ribonucleoprotein (RNP) complex that functions in targeting nascent secretory proteins to the endoplasmic reticulum (ER) membrane
102.114	252.692	459.943	2.4746	4.50422	0.549397	1779577_at	YBR196C-A	Putative protein of unknown function; identified by fungal homology and RT-PCR
674.492	1667.94	1994.24	2.47289	2.95666	0.836379	1780088_at	RRT15	Putative protein of unknown function identified by fungal homology comparisons and RT-PCR; identified in a screen for mutants with decreased levels of rDNA transcription
217.971	538.277	460.882	2.46949	2.11442	1.16793	1778488_at	CCR4	Component of the CCR4-NOT transcriptional complex, which is involved in regulation of gene expression; component of the major cytoplasmic deadenylase, which is involved in mRNA poly(A) tail shortening
2278.61	5625.59	2884.94	2.46887	1.2661	1.94998	1773480_at	ARC19	Subunit of the ARP2/3 complex, which is required for the motility and integrity of cortical actin patches
2170.61	5354.36	6683.61	2.46676	3.07915	0.801118	1774729_at	YBR241C	Putative transporter, member of the sugar porter family; green fluorescent protein (GFP)-fusion protein localizes to the vacuolar membrane; YBR241C is not an essential gene; YBR241C has a paralog, VPS73, that arose from the whole genome duplication
3575.6	8816.61	11978.3	2.46577	3.35001	0.736048	1769742_at	HNT1	Adenosine 5'-monophosphoramidase; interacts physically and genetically with Kin28p, a CDK and TFIIK subunit, and genetically with CAK1; member of the histidine triad (HIT) superfamily of nucleotide-binding proteins and similar to Hint; protein abundance increases in response to DNA replication stress
684.642	1687.71	2153.78	2.46509	3.14584	0.783604	1772089_at	VPS8	Membrane-binding component of the CORVET complex; involved in endosomal vesicle tethering and fusion in the endosome to vacuole protein targeting pathway; interacts with Vps21p; contains RING finger motif
246.989	608.61	400.523	2.46411	1.62162	1.51954	1775144_at	SRB7	Subunit of the RNA polymerase II mediator complex; associates with core polymerase subunits to form the RNA polymerase II holoenzyme; essential for transcriptional regulation; target of the global repressor Tup1p
955.745	2354.94	4747.4	2.46399	4.96722	0.496049	1777238_at	CBP4	Mitochondrial protein required for assembly of cytochrome bc1 complex; interacts with the Cbp3p-Cbp6p complex and newly synthesized cytochrome b (Cobp) to promote assembly of Cobp into the cytochrome bc1 complex
541.408	1333.94	1214.55	2.46384	2.24331	1.09831	1774891_at	APC9	Subunit of the Anaphase-Promoting Complex/Cyclosome (APC/C), which is a ubiquitin-protein ligase required for degradation of anaphase inhibitors, including mitotic cyclins, during the metaphase/anaphase transition
879.277	2164.97	1731.25	2.46222	1.96894	1.25053	1770481_at	MCK1	Dual-specificity ser/thr and tyrosine protein kinase; roles in chromosome segregation, meiotic entry, genome stability, phosphorylation-dependent protein degradation (Rcn1p and Cdc6p), inhibition of protein kinase A, transcriptional regulation, inhibition of RNA pol III, calcium stress and inhibition of Clb2p-Cdc28p after nuclear division; MCK1 has a paralog, YGK3, that arose from the whole genom…
722.943	1778.41	785.158	2.45996	1.08606	2.26504	1771438_at	RFC1	Subunit of heteropentameric Replication factor C (RF-C), which is a DNA binding protein and ATPase that acts as a clamp loader of the proliferating cell nuclear antigen (PCNA) processivity factor for DNA polymerases delta and epsilon
1522.64	3743.36	3743.44	2.45846	2.45852	0.999979	1776216_at	COQ4	Protein with a role in ubiquinone (Coenzyme Q) biosynthesis, possibly functioning in stabilization of Coq7p; located on the matrix face of the mitochondrial inner membrane; component of a mitochondrial ubiquinone-synthesizing complex
498.61	1225.79	990.211	2.45842	1.98594	1.23791	1775619_at	YML053C	Putative protein of unknown function; green fluorescent protein (GFP)-fusion protein localizes to the cytoplasm and the nucleus; overexpression causes a cell cycle delay or arrest; YML053C is not an essential gene
5421.04	13324.5	18286.3	2.45791	3.3732	0.728659	1779660_at	IDP2	Cytosolic NADP-specific isocitrate dehydrogenase; catalyzes oxidation of isocitrate to alpha-ketoglutarate; levels are elevated during growth on non-fermentable carbon sources and reduced during growth on glucose; IDP2 has a paralog, IDP3, that arose from the whole genome duplication
588.943	1446.86	910.915	2.45671	1.54669	1.58836	1771088_at	YUH1	Ubiquitin C-terminal hydrolase that cleaves ubiquitin-protein fusions to generate monomeric ubiquitin; hydrolyzes the peptide bond at the C-terminus of ubiquitin; also the major processing enzyme for the ubiquitin-like protein Rub1p
1706.87	4189.94	3405.74	2.45475	1.99531	1.23026	1779962_at	RIM11	Protein kinase; required for signal transduction during entry into meiosis; promotes the formation of the Ime1p-Ume6p complex by phosphorylating Ime1p and Ume6p; shares similarity with mammalian glycogen synthase kinase 3-beta; protein abundance increases in response to DNA replication stress; RIM11 has a paralog, MRK1, that arose from the whole genome duplication
583.273	1431.05	2057.94	2.45349	3.52827	0.695379	1777452_at	MIC14	Mitochondrial intermembrane space protein of unknown function; required for normal oxygen consumption; contains twin cysteine-x9-cysteine motifs; protein abundance increases in response to DNA replication stress
545.796	1338.51	1124.94	2.45241	2.06111	1.18985	1779351_at	YNL165W	Putative protein of unknown function; YNL165W is not an essential gene
4359.86	10678.9	899.437	2.44938	0.2063	11.8729	1771340_at	BOP2	Protein of unknown function
179.943	440.61	469.615	2.4486	2.6098	0.938236	1774434_at	YDR131C	F-box protein, substrate-specific adaptor subunit that recruits substrates to a core ubiquitination complex
3536.36	8657.11	8880.71	2.44803	2.51126	0.974822	1773607_at	YAK1	Serine-threonine protein kinase; component of a glucose-sensing system that inhibits growth in response to glucose availability; upon nutrient deprivation Yak1p phosphorylates Pop2p to regulate mRNA deadenylation, the co-repressor Crf1p to inhibit transcription of ribosomal genes, and the stress-responsive transcription factors Hsf1p and Msn2p; nuclear localization negatively regulated by the Ras…
1137.22	2779.73	3997.28	2.44432	3.51495	0.695407	1776188_at	TMA17	Protein of unknown function that associates with ribosomes; heterozygous deletion demonstrated increases in chromosome instability in a rad9 deletion background; protein abundance is decreased upon intracellular iron depletion
2226.76	5442.35	2082.78	2.44407	0.93534	2.61303	1772148_at	SPO14	Phospholipase D; catalyzes the hydrolysis of phosphatidylcholine, producing choline and phosphatidic acid; involved in Sec14p-independent secretion; required for meiosis and spore formation; differently regulated in secretion and meiosis; participates in transcription initiation and/or early elongation of specific genes; interacts with "foot domain" of RNA polymerase II; deletion results in abnor…
740.277	1808.89	2901.14	2.44354	3.91899	0.623512	1777740_x_at	YGR174W-A	Putative protein of unknown function; predicted to have a role in cell budding based on computational "guilt by association" analysis
91.2614	222.943	340.954	2.44291	3.73602	0.653881	1775170_at	YBL010C	Putative protein of unknown function; green fluorescent protein (GFP)-fusion protein colocalizes with clathrin-coated vesicles
242.558	591.3	646.943	2.43776	2.66717	0.91399	1771000_at	YIA6	Mitochondrial NAD+ transporter; involved in the transport of NAD+ into the mitochondria (see also YEA6); member of the mitochondrial carrier subfamily; disputed role as a pyruvate transporter; has putative mouse and human orthologs; YIA6 has a paralog, YEA6, that arose from the whole genome duplication
1086.17	2643.07	2540.11	2.43339	2.3386	1.04053	1771184_at	VPS64	Protein required for cytoplasm to vacuole targeting of proteins; forms a complex with Far3p and Far7p to Far11p involved in recovery from pheromone-induced cell cycle arrest; mutant has increased aneuploidy tolerance; VPS64 has a paralog, FAR10, that arose from the whole genome duplication
1411.44	3434.23	1579.13	2.43314	1.1188	2.17477	1776285_at	PUT4	Proline permease, required for high-affinity transport of proline; also transports the toxic proline analog azetidine-2-carboxylate (AzC); PUT4 transcription is repressed in ammonia-grown cells
176.047	427.943	526.057	2.43085	2.98816	0.813492	1778345_at	INP2	Peroxisome-specific receptor important for peroxisome inheritance; co-fractionates with peroxisome membranes and co-localizes with peroxisomes in vivo; physically interacts with the myosin V motor Myo2p; INP2 is not an essential gene
63.3594	153.943	279.61	2.42968	4.41308	0.550565	1773030_at	BUD9	Protein involved in bud-site selection; mutant has increased aneuploidy tolerance; diploid mutants display a unipolar budding pattern instead of the wild-type bipolar pattern, and bud at the distal pole; BUD9 has a paralog, BUD8, that arose from the whole genome duplication
848.649	2061.61	1563.26	2.42928	1.84206	1.31879	1776854_at	YMR124W	Protein of unknown function; GFP-fusion protein localizes to the cell periphery, cytoplasm, bud, and bud neck; interacts with Crm1p in two-hybrid assay; not an essential gene; predicted to have a role in organelle organization; YMR124W has a paralog, YLR031W, that arose from the whole genome duplication
736.014	1787.04	1353.61	2.428	1.83911	1.3202	1774085_at	ATG27	Type I membrane protein involved in autophagy and the cytoplasm-to-vacuole targeting (Cvt) pathway; may be involved in membrane delivery to the phagophore assembly site
1917.51	4655.28	2768.94	2.42777	1.44403	1.68125	1769603_at	UBP2	Ubiquitin-specific protease that removes ubiquitin from ubiquitinated proteins; interacts with Rsp5p and is required for MVB sorting of membrane proteins; can cleave polyubiquitin and has isopeptidase activity
1415.26	3435.44	1527.45	2.42743	1.07927	2.24913	1771067_at	ABF1	DNA binding protein with possible chromatin-reorganizing activity involved in transcriptional activation, gene silencing, and DNA replication and repair
831.305	2015.61	2382.16	2.42463	2.86557	0.846128	1775922_at	ARA2	NAD-dependent arabinose dehydrogenase, involved in biosynthesis of dehydro-D-arabinono-1,4-lactone; similar to plant L-galactose dehydrogenase
558.61	1352.31	1217.2	2.42085	2.17899	1.111	1777667_s_at	DSF1 /// YNR073C	Putative mannitol dehydrogenase; deletion suppressor of mpt5 mutation; DSF1 has a paralog, YNR073C, that arose from a segmental duplication /// Putative mannitol dehydrogenase; deletion suppressor of mpt5 mutation; DSF1 has a paralog, YNR073C, that arose from a segmental duplication
7508.94	18177.6	20813	2.42079	2.77176	0.873378	1769857_at	MDH1	Mitochondrial malate dehydrogenase, catalyzes interconversion of malate and oxaloacetate; involved in the tricarboxylic acid (TCA) cycle; phosphorylated
1173.11	2837.15	1358.73	2.41848	1.15823	2.08808	1769808_at	EMI5	Subunit of succinate dehydrogenase, which couples succinate oxidation to ubiquinone reduction; required for FAD cofactor attachment to Sdh1p; mutations in human ortholog PGL2 are associated with neuroendocrine tumors (paraganglioma)
322.075	777.816	751.443	2.41502	2.33313	1.0351	1778042_at	SAM37	Component of the Sorting and Assembly Machinery (SAM or TOB complex) of the mitochondrial outer membrane, which binds precursors of beta-barrel proteins and facilitates their outer membrane insertion; contributes to SAM complex stability
251.216	606.651	434.943	2.41486	1.73135	1.39478	1770388_at	PRP28	RNA helicase in the DEAD-box family, involved in RNA isomerization at the 5' splice site
565.92	1366.49	2980.28	2.41463	5.26625	0.45851	1776302_at	YPL247C	Putative protein of unknown function; green fluorescent protein (GFP)-fusion protein localizes to the cytoplasm and nucleus; similar to the petunia WD repeat protein an11; overexpression causes a cell cycle delay or arrest
1280.69	3086.61	2051.13	2.41011	1.60158	1.50483	1776077_at	TMA108	Protein that associates with ribosomes and is involved in ribosome biogenesis; putative metalloprotease
593.704	1430.28	4121.63	2.40907	6.94222	0.347018	1769659_at	YPS6	Putative GPI-anchored aspartic protease, member of the yapsin family of proteases involved in cell wall growth and maintenance
1054.31	2538.28	2134.42	2.40753	2.02447	1.18921	1772400_at	SEC14	Phosphatidylinositol/phosphatidylcholine transfer protein; involved in regulating PtdIns, PtdCho, and ceramide metabolism, products of which regulate intracellular transport and UPR; has a role in localization of lipid raft proteins; functionally homologous to mammalian PITPs; SEC14 has a paralog, YKL091C, that arose from the whole genome duplication
807.98	1942.75	1137.61	2.40445	1.40797	1.70775	1773395_at	NIT1	Nitrilase, member of the nitrilase branch of the nitrilase superfamily; in closely related species and other S. cerevisiae strain backgrounds YIL164C and adjacent ORF, YIL165C, likely constitute a single ORF encoding a nitrilase gene
1759.32	4226.61	8076.61	2.40241	4.59076	0.523315	1771716_s_at	AAD16 /// AAD4	Putative aryl-alcohol dehydrogenase; similar to P. chrysosporium aryl-alcohol dehydrogenase; mutational analysis has not yet revealed a physiological role /// Putative aryl-alcohol dehydrogenase; similar to P. chrysosporium aryl-alcohol dehydrogenase; mutational analysis has not yet revealed a physiological role
519.943	1248.94	1463.21	2.40208	2.81417	0.853566	1775996_at	RRT6	Putative protein of unknown function; non-essential gene identified in a screen for mutants with increased levels of rDNA transcription; contains two putative transmembrane spans, but no significant homology to other known proteins
373.027	895.943	730.989	2.40182	1.95961	1.22566	1773212_at	POP7	Subunit of both RNase MRP and nuclear RNase P; RNase MRP cleaves pre-rRNA, while nuclear RNase P cleaves tRNA precursors to generate mature 5' ends and facilitates turnover of nuclear RNAs
3099.13	7440.61	5528.51	2.40087	1.78389	1.34586	1776783_at	UBC1	Ubiquitin-conjugating enzyme; mediates selective degradation of short-lived and abnormal proteins; plays a role in vesicle biogenesis and ER-associated protein degradation (ERAD); component of the cellular stress response; protein abundance increases in response to DNA replication stress
209.48	501.943	309.419	2.39613	1.47708	1.62221	1773962_at	RAD18	E3 ubiquitin ligase; forms heterodimer with Rad6p to monoubiquitinate PCNA-K164; heterodimer binds single-stranded DNA and has single-stranded DNA dependent ATPase activity; required for postreplication repair; SUMO-targeted ubiquitin ligase (STUbl) that contains a SUMO-interacting motif (SIM) which stimulates its ubiquitin ligase activity towards the sumoylated form of PCNA
322.052	771.011	351.943	2.39406	1.09281	2.19072	1772854_at	ESC8	Protein involved in telomeric and mating-type locus silencing; interacts with Sir2p and also interacts with Gal11p, which is a component of the RNA pol II mediator complex; ESC8 has a paralog, IOC3, that arose from the whole genome duplication
1778.94	4258.43	4327.13	2.3938	2.43242	0.984123	1776390_at	PIM1	ATP-dependent Lon protease, involved in degradation of misfolded proteins in mitochondria; required for biogenesis and maintenance of mitochondria
911.69	2181.8	1403.94	2.39314	1.53994	1.55405	1776372_at	APS1	Small subunit of the clathrin-associated adaptor complex AP-1, which is involved in protein sorting at the trans-Golgi network; homolog of the sigma subunit of the mammalian clathrin AP-1 complex
64.0596	153.277	127.462	2.39272	1.98973	1.20253	1775600_at	RIF2	Protein that binds to the Rap1p C-terminus; acts synergistically with Rif1p to help control telomere length and establish telomeric silencing; deletion results in telomere elongation; RIF2 has a paralog, ORC4, that arose from the whole genome duplication
100.19	239.61	283.943	2.39157	2.83406	0.843866	1775717_at	YLR413W	Putative protein of unknown function; not an essential gene; YLR413W has a paralog, FAT3, that arose from the whole genome duplication
223.212	533.777	584.084	2.39134	2.61672	0.91387	1772962_at	FAR7	Protein involved in recovery from pheromone-induced cell cycle arrest; acts in a Far1p-independent pathway; interacts with Far3p, Far8p, Far9p, Far10p, and Far11p; protein abundance increases in response to DNA replication stress
219.033	523.26	427.277	2.38895	1.95074	1.22464	1769865_at	CSM3	Replication fork associated factor; required for stable replication fork pausing; component of the DNA replication checkpoint pathway; required for accurate chromosome segregation during meiosis; forms nuclear foci upon DNA replication stress
86.3926	206.277	110.415	2.38767	1.27806	1.8682	1770137_at	YML083C	Protein of unknown function; transcriptionally regulated by Upc2p via an upstream sterol response element; strong increase in transcript abundance during anaerobic growth compared to aerobic growth; cells deleted for YML083C do not exhibit growth defects in anerobic or anaerobic conditions
4866.13	11612.9	12084.3	2.38648	2.48334	0.960996	1773680_at	PIL1	Primary protein component of eisosomes; eisosomes are large immobile cell cortex structures associated with endocytosis; null mutant shows activation of Pkc1p/Ypk1p stress resistance pathways; detected in phosphorylated state in mitochondria; member of the BAR domain family; protein increases in abundance and relocalizes from plasma membrane to cytoplasm upon DNA replication stress
637.943	1522.03	539.917	2.38584	0.84634	2.81901	1772068_at	IML1	GTPase-activating protein (GAP), subunit of SEA and Iml1p complexes; SEA (Seh1-associated) complex is a coatomer-related complex that associates dynamically with the vacuole; Iml1p complex (Iml1p-Npr2p-Npr3p) is required for non-nitrogen-starvation (NNS)-induced autophagy; localized to either pre-autophagosomal structures (PAS) or non-PAS structures during NNS-induced autophagy;
266.727	636.321	635.61	2.38566	2.38299	1.00112	1774905_at	CBP2	Required for splicing of the group I intron bI5 of the COB pre-mRNA; nuclear-encoded mitochondrial protein that binds to the RNA to promote splicing; also involved in but not essential for splicing of the COB bI2 intron and the intron in the 21S rRNA gene
1659.11	3955.62	4225.28	2.38418	2.54671	0.936179	1774138_at	ARP3	Essential component of the Arp2/3 complex, which is a highly conserved actin nucleation center required for the motility and integrity of actin patches; involved in endocytosis and membrane growth and polarity
1823.94	4348.53	2304.58	2.38414	1.26351	1.88691	1769650_at	PKH3	Protein kinase with similarity to mammalian phosphoinositide-dependent kinase 1 (PDK1) and yeast Pkh1p and Pkh2p, two redundant upstream activators of Pkc1p; identified as a multicopy suppressor of a pkh1 pkh2 double mutant
1723.62	4107.94	4329.23	2.38332	2.51171	0.948885	1777244_at	RPN12	Subunit of the 19S regulatory particle of the 26S proteasome lid; synthetically lethal with RPT1, which is an ATPase component of the 19S regulatory particle; physically interacts with Nob1p and Rpn3p; protein abundance increases in response to DNA replication stress
467.277	1113.08	445.748	2.38205	0.953928	2.49709	1770736_at	VPS33	ATP-binding protein that is a subunit of the HOPS complex and of the CORVET tethering complex; essential for protein sorting, vesicle docking and fusion at the vacuole
1748.24	4163.5	5151.11	2.38154	2.94646	0.808273	1771645_at	SUE1	Mitochondrial protein required for degradation of unstable forms of cytochrome c
1168.77	2782.45	2425.61	2.38066	2.07535	1.14712	1774846_at	SEC28	Epsilon-COP subunit of the coatomer; regulates retrograde Golgi-to-ER protein traffic; stabilizes Cop1p, the alpha-COP and the coatomer complex; non-essential for cell growth; protein abundance increases in response to DNA replication stress
2991.15	7113.28	9877.76	2.37811	3.30233	0.720131	1773699_at	PHM7	Protein of unknown function; expression is regulated by phosphate levels; green fluorescent protein (GFP)-fusion protein localizes to the cell periphery and vacuole; protein abundance increases in response to DNA replication stress
682.277	1622.1	829.298	2.37748	1.21549	1.95599	1778501_at	PPE1	Protein with carboxyl methyl esterase activity that may have a role in demethylation of the phosphoprotein phosphatase catalytic subunit; also identified as a small subunit mitochondrial ribosomal protein
287.943	684.277	1372.92	2.37643	4.76802	0.49841	1776154_at	ALG14	Component of UDP-GlcNAc transferase required for the second step of dolichyl-linked oligosaccharide synthesis; anchors the catalytic subunit Alg13p to the ER membrane; similar to bacterial and human glycosyltransferases
222.171	527.61	1178.61	2.37479	5.30496	0.447654	1770154_at	CAC2	Subunit of chromatin assembly factor I (CAF-1), with Rlf2p and Msi1p; chromatin assembly by CAF-1 is important for multiple processes including silencing at telomeres, mating type loci, and rDNA; maintenance of kinetochore structure, deactivation of the DNA damage checkpoint after DNA repair, and chromatin dynamics during transcription; relocalizes to the cytosol in response to hypoxia
810.468	1923.61	622.157	2.37346	0.767651	3.09184	1779635_at	MCX1	Mitochondrial matrix protein; putative ATP-binding chaperone with non-proteolytic function; similar to bacterial ClpX proteins
212.307	503.663	535.943	2.37234	2.52438	0.93977	1774511_at	AAD4	Putative aryl-alcohol dehydrogenase; involved in oxidative stress response; similar to P. chrysosporium aryl-alcohol dehydrogenase; expression induced in cells treated with the mycotoxin patulin
829.057	1965.78	625.61	2.37111	0.754604	3.14219	1770488_at	KEL1	Protein required for proper cell fusion and cell morphology; functions in a complex with Kel2p to negatively regulate mitotic exit, interacts with Tem1p and Lte1p; localizes to regions of polarized growth; potential Cdc28p substrate; KEL1 has a paralog, KEL2, that arose from the whole genome duplication
752.788	1783.94	1284.93	2.36978	1.7069	1.38836	1776367_at	SIP3	Transcription cofactor; acts through interaction with DNA-bound Snf1p; C-terminal region has a putative leucine zipper motif; potential Cdc28p substrate; SIP3 has a paralog, YSP1, that arose from the whole genome duplication
668.943	1585.01	2495.16	2.36942	3.73001	0.635233	1778863_at	YLR118C	Acyl-protein thioesterase responsible for depalmitoylation of Gpa1p; green fluorescent protein (GFP)-fusion protein localizes to both the cytoplasm and nucleus and is induced in response to the DNA-damaging agent MMS
570.59	1351.61	1465.61	2.36879	2.56858	0.922217	1778350_at	PET191	Protein required for assembly of cytochrome c oxidase; exists as an oligomer; described as both an integral mitochondrial inner membrane protein facing the intermembrane space (IMS) and as a soluble IMS protein; contains a twin Cx9C motif; imported into the IMS via the MIA import machinery
656.188	1553.75	1051.61	2.36784	1.6026	1.4775	1769463_at	VPS28	Component of the ESCRT-I complex (Stp22p, Srn2p, Vps28p, and Mvb12p), which is involved in ubiquitin-dependent sorting of proteins into the endosome; conserved C-terminal domain interacts with ESCRT-III subunit Vps20p
4118.4	9729.94	7930.89	2.36255	1.92572	1.22684	1773311_at	PRE2	Beta 5 subunit of the 20S proteasome, responsible for the chymotryptic activity of the proteasome
353.17	832.277	1992.36	2.35659	5.64138	0.417733	1776474_at	YPR147C	Putative protein of unknown function; green fluorescent protein (GFP)-fusion protein localizes to the cytoplasm and is induced in response to the DNA-damaging agent MMS
353.277	830.42	520.964	2.35062	1.47466	1.59401	1775174_at	FOL3	Dihydrofolate synthetase, involved in folic acid biosynthesis; catalyzes conversion of dihydropteroate to dihydrofolate in folate coenzyme biosynthesis; FOL3 has a paralog, RMA1, that arose from the whole genome duplication
4716.59	11086.7	10450.9	2.35057	2.21579	1.06083	1775066_at	DCS2	m(7)GpppX pyrophosphatase regulator; non-essential, stress induced regulatory protein; modulates m7G-oligoribonucleotide metabolism; inhibits Dcs1p; regulated by Msn2p, Msn4p, and the Ras-cAMP-cAPK signaling pathway; mutant has increased aneuploidy tolerance; DCS2 has a paralog, DCS1, that arose from the whole genome duplication
263.943	620.153	338.807	2.34957	1.28364	1.8304	1770942_at	VPS16	Subunit of the vacuole fusion and protein sorting HOPS complex and the CORVET tethering complex; part of the Class C Vps complex essential for membrane docking and fusion at Golgi-to-endosome and endosome-to-vacuole protein transport stages
646.943	1519.53	1413.75	2.34878	2.18527	1.07483	1770249_at	LDB18	Component of the dynactin complex, which is required for dynein activity; null mutant exhibits defects in nuclear migration and spindle orientation and has reduced affinity for alcian blue dye; has homology to mammalian dynactin subunit p24
1979.31	4647.94	4569.63	2.34827	2.3087	1.01714	1773650_at	PRE6	Alpha 4 subunit of the 20S proteasome; may replace alpha 3 subunit (Pre9p) under stress conditions to create a more active proteasomal isoform; GFP-fusion protein relocates from cytosol to the mitochondrial surface upon oxidative stress
284.448	667.943	347.462	2.34821	1.22153	1.92235	1777879_at	YPL191C	Putative protein of unknown function; diploid deletion strain exhibits high budding index; green fluorescent protein (GFP)-fusion protein localizes to the cytoplasm; YPL191C has a paralog, YGL082W, that arose from the whole genome duplication
1649.18	3870.99	3299.11	2.34722	2.00046	1.17334	1779576_at	ERV29	Protein localized to COPII-coated vesicles; involved in vesicle formation and incorporation of specific secretory cargo; protein abundance increases in response to DNA replication stress
91.4124	214.277	687.49	2.34407	7.52075	0.31168	1774163_at	YKL096C-B	Putative protein of unknown function; identified by gene-trapping, microarray-based expression analysis, and genome-wide homology searching
193.943	454.61	406.356	2.34404	2.09523	1.11875	1774231_at	DUO1	Essential subunit of the Dam1 complex (aka DASH complex), couples kinetochores to the force produced by MT depolymerization thereby aiding in chromosome segregation; is transferred to the kinetochore prior to mitosis
1588.61	3722.81	1468.9	2.34344	0.924646	2.53441	1770383_at	SPE3	Spermidine synthase, involved in biosynthesis of spermidine and also in biosynthesis of pantothenic acid; spermidine is required for growth of wild-type cells
239.286	560.432	407.277	2.3421	1.70205	1.37605	1772020_at	TOF2	Protein required for rDNA silencing and mitotic rDNA condensation; stimulates Cdc14p phosphatase activity and biphasic release to promote rDNA repeat segregation; required for condensin recruitment to the replication fork barrier site; TOF2 has a paralog, NET1, that arose from the whole genome duplication
213.687	500.277	847.528	2.34117	3.96622	0.590278	1779159_at	MPD1	Member of the protein disulfide isomerase (PDI) family; interacts with and inhibits the chaperone activity of Cne1p; MPD1 overexpression in a pdi1 null mutant suppresses defects in Pdi1p functions such as carboxypeptidase Y maturation
515.833	1205.72	4537.28	2.33742	8.79602	0.265736	1773386_at	AIM33	Putative protein of unknown function, highly conserved across species; homolog of human CYB5R4; null mutant displays reduced frequency of mitochondrial genome loss; AIM33 has a paralog, PGA3, that arose from the whole genome duplication
157.928	368.61	368.61	2.33404	2.33404	1	1770841_at	ARP1	Actin-related protein of the dynactin complex; required for spindle orientation and nuclear migration; putative ortholog of mammalian centractin
1219.61	2845.19	1590.54	2.33287	1.30414	1.78881	1779955_at	ATG21	Phosphoinositide binding protein required for vesicle formation in the cytoplasm-to-vacuole targeting (Cvt) pathway; binds both phosphatidylinositol (3,5)-bisphosphate and phosphatidylinositol 3-phosphate; WD-40 repeat protein
153.943	358.597	467.271	2.32941	3.03535	0.767427	1778958_at	UBP16	Deubiquitinating enzyme anchored to the outer mitochondrial membrane, probably not important for general mitochondrial functioning, but may perform a more specialized function at mitochondria
678.716	1580.38	1396.78	2.32849	2.05797	1.13145	1775978_at	ALG11	Alpha-1,2-mannosyltransferase, catalyzes sequential addition of the two terminal alpha 1,2-mannose residues to the Man5GlcNAc2-PP-dolichol intermediate during asparagine-linked glycosylation in the ER
842.316	1959.94	7597.94	2.32685	9.0203	0.257957	1778103_at	YHB1	Nitric oxide oxidoreductase; flavohemoglobin involved in nitric oxide detoxification; plays a role in the oxidative and nitrosative stress responses; protein increases in abundance and relocalizes from nucleus to cytoplasmic foci upon DNA replication stress
2332.11	5408.61	4633.24	2.3192	1.98672	1.16735	1770578_at	PRE4	Beta 7 subunit of the 20S proteasome
193.61	448.563	394.167	2.31684	2.03588	1.138	1770112_at	DOT1	Nucleosomal histone H3-Lys79 methylase; methylation is required for telomeric silencing, meiotic checkpoint control, and DNA damage response
63.2894	146.629	263.443	2.3168	4.16252	0.556586	1778791_at	DCD1	Deoxycytidine monophosphate (dCMP) deaminase; involved in dUMP and dTMP biosynthesis; expression is NOT cell cycle regulated
2871.28	6638.77	4381.44	2.31213	1.52596	1.5152	1771949_at	YMR196W	Putative protein of unknown function; green fluorescent protein (GFP)-fusion protein localizes to the cytoplasm; YMR196W is not an essential gene
322.453	744.943	542.574	2.31024	1.68264	1.37298	1772032_at	DSN1	Essential component of the MIND kinetochore complex (Mtw1p Including Nnf1p-Nsl1p-Dsn1p) which joins kinetochore subunits contacting DNA to those contacting microtubules; important for chromosome segregation
310.256	716.61	735.289	2.30974	2.36994	0.974596	1778168_at	ARP6	Actin-related protein that binds nucleosomes; a component of the SWR1 complex, which exchanges histone variant H2AZ (Htz1p) for chromatin-bound histone H2A
521.773	1205.11	974.01	2.30965	1.86673	1.23727	1773059_at	MON1	Protein required for fusion of cvt-vesicles and autophagosomes with the vacuole; associates, as a complex with Ccz1p, with a perivacuolar compartment; potential Cdc28p substrate
593.982	1371.86	903.943	2.3096	1.52184	1.51764	1770707_at	TDA10	ATP-binding protein of unknown function; crystal structure resembles that of E.coli pantothenate kinase and other small kinases; null mutant is sensitive to expression of the top1-T722A allele
153.012	353.277	177.277	2.30881	1.15858	1.9928	1776014_at	RRP1	Essential evolutionarily conserved nucleolar protein necessary for biogenesis of 60S ribosomal subunits and processing of pre-rRNAs to mature rRNAs, associated with several distinct 66S pre-ribosomal particles
257.884	594.943	886.396	2.30702	3.43719	0.671194	1775024_at	BET4	Alpha subunit of Type II geranylgeranyltransferase required for vesicular transport between the endoplasmic reticulum and the Golgi; provides a membrane attachment moiety to Rab-like proteins Ypt1p and Sec4p
346.277	798.417	561.277	2.30572	1.62089	1.4225	1777482_at	YOR111W	Putative protein of unknown function
1658.29	3821.15	4889.28	2.30427	2.94838	0.781537	1776020_at	DET1	Acid phosphatase involved in the non-vesicular transport of sterols in both directions between the endoplasmic reticulum and plasma membrane; deletion confers sensitivity to nickel
2909.94	6698.28	7068.79	2.30186	2.42918	0.947585	1772009_at	DCS1	Non-essential hydrolase involved in mRNA decapping; activates Xrn1p; may function in a feedback mechanism to regulate deadenylation, contains pyrophosphatase activity and a HIT (histidine triad) motif; interacts with neutral trehalase Nth1p; required for growth on glycerol medium; protein abundance increases in response to DNA replication stress; DCS1 has a paralog, DCS2, that arose from the whol…
1206.14	2776.24	2042.61	2.30177	1.69352	1.35917	1769339_at	AMD1	AMP deaminase; tetrameric enzyme that catalyzes the deamination of AMP to form IMP and ammonia; thought to be involved in regulation of intracellular purine (adenine, guanine, and inosine) nucleotide pools
1790.94	4109.77	6422.4	2.29475	3.58604	0.639912	1778295_at	PEX22	Putative peroxisomal membrane protein required for import of peroxisomal proteins, functionally complements a Pichia pastoris pex22 mutation
231.625	531.145	1531.11	2.29312	6.6103	0.346902	1773640_at	BAP3	Amino acid permease; involved in uptake of cysteine, leucine, isoleucine and valine; BAP3 has a paralog, BAP2, that arose from the whole genome duplication
238.277	546.228	296.979	2.29241	1.24636	1.83928	1780112_at	BEM4	Protein involved in establishment of cell polarity and bud emergence; interacts with the Rho1p small GTP-binding protein and with the Rho-type GTPase Cdc42p; involved in maintenance of proper telomere length
1255.28	2875.75	4297.47	2.29093	3.42352	0.669173	1776884_at	YPR063C	ER-localized protein of unknown function
850.085	1947.28	1340.66	2.29068	1.57709	1.45247	1769428_at	ALE1	Broad-specificity lysophospholipid acyltransferase, part of MBOAT family of membrane-bound O-acyltransferases; key component of Lands cycle; may have role in fatty acid exchange at sn-2 position of mature glycerophospholipids
3105.28	7099.28	5782.7	2.28619	1.86221	1.22768	1773135_at	LEE1	Zinc-finger protein of unknown function
244.78	559.207	1389.94	2.28453	5.67834	0.402323	1771863_at	GNA1	Evolutionarily conserved glucosamine-6-phosphate acetyltransferase required for multiple cell cycle events including passage through START, DNA synthesis, and mitosis; involved in UDP-N-acetylglucosamine synthesis, forms GlcNAc6P from AcCoA
932.943	2131.31	1058.23	2.2845	1.13429	2.01404	1779594_at	VPS30	Subunit of phosphatidylinositol (PtdIns) 3-kinase complexes I and II; Complex I is essential in autophagy and Complex II is required for vacuolar protein sorting; required for overflow degradation of misfolded proteins when ERAD is saturated; ortholog of the higher eukaryotic gene Beclin 1
172.261	393.133	646.943	2.28219	3.75559	0.607677	1778995_at	DIG2	MAP kinase-responsive inhibitor of the Ste12p transcription factor; involved in the regulation of mating-specific genes and the invasive growth pathway; related regulators Dig1p and Dig2p bind to Ste12p; DIG2 has a paralog, DIG1, that arose from the whole genome duplication
319.225	728.061	943.277	2.28072	2.9549	0.771842	1771473_at	YOR238W	Putative protein of unknown function; green fluorescent protein (GFP)-fusion protein localizes to the cytoplasm
156.076	355.943	413.61	2.28058	2.65006	0.860577	1779334_at	DTD1	D-Tyr-tRNA(Tyr) deacylase, functions in protein translation, may affect nonsense suppression via alteration of the protein synthesis machinery; ubiquitous among eukaryotes
3788.9	8637.28	13128.5	2.27963	3.46499	0.657903	1775890_at	YMR090W	Putative protein of unknown function with similarity to DTDP-glucose 4,6-dehydratases; GFP-fusion protein localizes to the cytoplasm; up-regulated in response to the fungicide mancozeb; not essential for viability
2301.11	5245.39	4527.99	2.2795	1.96774	1.15844	1771217_at	PPN1	Vacuolar endopolyphosphatase with a role in phosphate metabolism; functions as a homodimer; relocalizes from vacuole to cytoplasm upon DNA replication stress
9141.17	20833.6	14830.3	2.2791	1.62236	1.4048	1778532_at	AHP1	Thiol-specific peroxiredoxin, reduces hydroperoxides to protect against oxidative damage; function in vivo requires covalent conjugation to Urm1p
4200.77	9569.28	14859.6	2.27798	3.53735	0.643979	1777219_at	YNL134C	Protein of unknown function; similar to dehydrogenases from other model organisms; green fluorescent protein (GFP)-fusion protein localizes to both the cytoplasm and nucleus; protein abundance increases in response to DNA replication stress
293.943	669.187	968.393	2.27658	3.29449	0.691028	1777959_at	RAD27	5' to 3' exonuclease, 5' flap endonuclease, required for Okazaki fragment processing and maturation as well as for long-patch base-excision repair; member of the S. pombe RAD2/FEN1 family; relocalizes to the cytosol in response to hypoxia
6959.11	15839.3	5486.61	2.27606	0.788407	2.88691	1772915_at	ACS1	Acetyl-coA synthetase isoform which, along with Acs2p, is the nuclear source of acetyl-coA for histone acetylation; expressed during growth on nonfermentable carbon sources and under aerobic conditions
201.154	457.61	653.43	2.27493	3.24841	0.70032	1775035_at	YEL023C	Putative protein of unknown function; expression is increased greatly during sporulation; YEL023C is not an essential gene
161.219	365.943	559.489	2.26985	3.47036	0.654068	1778677_at	GAL3	Transcriptional regulator; involved in activation of the GAL genes in response to galactose; forms a complex with Gal80p to relieve Gal80p inhibition of Gal4p; binds galactose and ATP but does not have galactokinase activity; GAL3 has a paralog, GAL1, that arose from the whole genome duplication
2389.28	5420.14	8733.79	2.26853	3.65541	0.620594	1769906_at	CUE5	Ubiquitin-binding protein; contains a CUE domain that binds ubiquitin, which may facilitate intramolecular monoubiquitination; green fluorescent protein (GFP)-fusion protein localizes to the cytoplasm in a punctate pattern; CUE5 has a paralog, DON1, that arose from the whole genome duplication
240.943	546.277	647.188	2.26724	2.68606	0.844077	1775876_at	HER2	Subunit of the trimeric GatFAB AmidoTransferase(AdT) complex; involved in the formation of Q-tRNAQ; required for remodeling of ER caused by Hmg2p overexpression; similar to bacterial GatA glutamyl-tRNA amidotransferase
104.604	236.943	287.797	2.26515	2.7513	0.8233	1774775_at	SSP1	Protein involved in the control of meiotic nuclear division and coordination of meiosis with spore formation; transcription is induced midway through meiosis
743.158	1683.28	1398.89	2.26503	1.88236	1.20329	1776132_at	MLC2	Regulatory light chain for the type II myosin, Myo1p; binds to an IQ motif of Myo1p, localization to the bud neck depends on Myo1p; involved in the disassembly of the Myo1p ring
5843.94	13227.1	13946.4	2.26338	2.38648	0.94842	1779408_at	TPS1	Synthase subunit of trehalose-6-P synthase/phosphatase complex; synthesizes the storage carbohydrate trehalose; also found in a monomeric form; expression is induced by the stress response and repressed by the Ras-cAMP pathway; protein abundance increases in response to DNA replication stress and in response to prolonged exposure to boric acid
252.72	571.578	369.61	2.26171	1.46253	1.54644	1769713_at	YOL162W	Putative protein of unknown function; member of the Dal5p subfamily of the major facilitator family
527.794	1193.61	913.258	2.26151	1.73033	1.30698	1772884_at	YPR013C	Putative zinc finger protein; YPR013C is not an essential gene
2696.42	6097.72	4719.44	2.26141	1.75026	1.29204	1777720_at	PUP3	Beta 3 subunit of the 20S proteasome involved in ubiquitin-dependent catabolism; human homolog is subunit C10
2928.51	6620.28	13848.6	2.26063	4.72889	0.478046	1777080_at	GSH1	Gamma glutamylcysteine synthetase; catalyzes the first step in glutathione (GSH) biosynthesis; expression induced by oxidants, cadmium, and mercury; protein abundance increases in response to DNA replication stress
7384.28	16692.3	6476.33	2.26052	0.877043	2.57743	1770303_at	SUL1	High affinity sulfate permease of the SulP anion transporter family; sulfate uptake is mediated by specific sulfate transporters Sul1p and Sul2p, which control the concentration of endogenous activated sulfate intermediates
7960.61	17994.1	15433.2	2.26039	1.9387	1.16593	1770065_at	IPP1	Cytoplasmic inorganic pyrophosphatase (PPase), homodimer that catalyzes the rapid exchange of oxygens from Pi with water, highly expressed and essential for viability, active-site residues show identity to those from E. coli PPase
303.943	686.756	397.498	2.25949	1.3078	1.7277	1778010_at	GPI2	Protein involved in the synthesis of N-acetylglucosaminyl phosphatidylinositol (GlcNAc-PI), the first intermediate in the synthesis of glycosylphosphatidylinositol (GPI) anchors; homologous to the human PIG-C protein
1772.28	4003.57	6258.04	2.259	3.53107	0.639749	1771317_at	TVP18	Integral membrane protein localized to late Golgi vesicles along with the v-SNARE Tlg2p; may interact with ribosomes, based on co-purification experiments
220.331	497.02	960.943	2.25579	4.36137	0.51722	1779605_at	STP22	Component of the ESCRT-I complex, which is involved in ubiquitin-dependent sorting of proteins into the endosome; homologous to the mouse and human Tsg101 tumor susceptibility gene; mutants exhibit a Class E Vps phenotype
724.639	1631.61	1816.78	2.25162	2.50715	0.89808	1777933_at	VAB2	Subunit of the BLOC-1 complex involved in endosomal maturation; interacts with Vps21p-GFP; has potential role in vacuolar function, as suggested by its ability to bind Vac8p; likely member of; Vab2p-GFP-fusion localizes to cytoplasm in punctate pattern
395.541	890.277	1182.15	2.25078	2.98869	0.7531	1774691_at	POL30	Proliferating cell nuclear antigen (PCNA), functions as the sliding clamp for DNA polymerase delta; may function as a docking site for other proteins required for mitotic and meiotic chromosomal DNA replication and for DNA repair
334.442	752.747	449.61	2.25075	1.34436	1.67422	1777453_at	REV7	Accessory subunit of DNA polymerase zeta, involved in translesion synthesis during post-replication repair; required for mutagenesis induced by DNA damage; involved in double-strand break repair
1339.83	3008.65	3438.28	2.24554	2.5662	0.875047	1769464_at	YGR130C	Component of the eisosome with unknown function; GFP-fusion protein localizes to the cytoplasm; specifically phosphorylated in vitro by mammalian diphosphoinositol pentakisphosphate (IP7)
197.61	443.515	374.414	2.2444	1.89471	1.18456	1779736_at	YER039C-A	Putative protein of unknown function; YER039C-A is not an essential gene
437.096	980.61	856.401	2.24347	1.9593	1.14504	1772298_at	AIM14	NADPH oxidase localized to the perinuclear ER; produces superoxide from NADPH; overexpression causes MCA1 dependent apoptosis; likely involved in superoxide-mediated regulation of the actin cytoskeleton; member of a conserved superfamily of NADPH oxidases (NOX enzymes); has similarity to iron/copper reductases (FRE1-8), particularly Fre8p
1171.28	2623.48	2703.91	2.23985	2.30852	0.970255	1772327_at	PTK2	Putative serine/threonine protein kinase; involved in regulation of ion transport across plasma membrane; enhances spermine uptake; PTK2 has a paralog, PTK1, that arose from the whole genome duplication
420.753	942.277	641.745	2.2395	1.52523	1.4683	1778274_at	YEA4	Uridine diphosphate-N-acetylglucosamine (UDP-GlcNAc) transporter required for cell wall chitin synthesis; localized to the ER
245.72	550.277	268.58	2.23944	1.09303	2.04884	1778861_at	YBP1	Protein involved in cellular response to oxidative stress; required for oxidation of specific cysteine residues of transcription factor Yap1p, resulting in nuclear localization of Yap1p in response to stress; YBP1 has a paralog, YBP2, that arose from the whole genome duplication
334.202	748.277	528.944	2.239	1.58271	1.41466	1770917_at	ECM29	Scaffold protein; assists in association of the proteasome core particle with the regulatory particle; degraded by the mature proteasome after assembly; contains HEAT-like repeats; protein increases in abundance and relocalizes from nucleus to cytoplasm upon DNA replication stress
629.61	1407.78	836.765	2.23596	1.32902	1.68241	1773250_at	OPY1	Protein of unknown function, overproduction blocks cell cycle arrest in the presence of mating pheromone; the authentic, non-tagged protein is detected in highly purified mitochondria in high-throughput studies
1838.28	4101.96	2830.21	2.23141	1.5396	1.44935	1775919_at	ENT3	Protein containing an N-terminal epsin-like domain involved in clathrin recruitment and traffic between the Golgi and endosomes; associates with the clathrin adaptor Gga2p
619.691	1381.41	541.61	2.22919	0.874	2.55057	1772207_at	APL3	Alpha-adaptin, large subunit of the clathrin associated protein complex (AP-2); involved in vesicle mediated transport
11033.9	24586.1	4651.84	2.22822	0.421594	5.28523	1770692_at	PHO84	High-affinity inorganic phosphate (Pi) transporter and low-affinity manganese transporter; regulated by Pho4p and Spt7p; mutation confers resistance to arsenate; exit from the ER during maturation requires Pho86p; cells overexpressing Pho84p accumulate heavy metals but do not develop symptoms of metal toxicity
1162.71	2588.94	3243.02	2.22664	2.78919	0.798313	1775453_at	VNX1	Calcium/H+ antiporter localized to the endoplasmic reticulum membrane; member of the calcium exchanger (CAX) family; potential Cdc28p substrate
5708.46	12705.9	1379.23	2.22581	0.241612	9.21232	1774778_at	CRC1	Mitochondrial inner membrane carnitine transporter, required for carnitine-dependent transport of acetyl-CoA from peroxisomes to mitochondria during fatty acid beta-oxidation
311.256	692.277	1098.47	2.22414	3.52914	0.630221	1774287_at	CRD1	Cardiolipin synthase; produces cardiolipin, which is a phospholipid of the mitochondrial inner membrane that is required for normal mitochondrial membrane potential and function; also required for normal vacuolar ion homeostasis
302.817	672.443	829.543	2.22063	2.73942	0.810619	1770487_at	COA4	Twin Cx(9)C protein involved in cytochrome c oxidase assembly or stability; localizes to the mitochondrial intermembrane space via the Mia40p-Erv1p system; interacts genetically with CYC1 and with cytochrome c oxidase assembly factors
2626.15	5830.78	3149.99	2.22027	1.19947	1.85105	1770592_at	SIP4	C6 zinc cluster transcriptional activator that binds to the carbon source-responsive element (CSRE) of gluconeogenic genes; involved in the positive regulation of gluconeogenesis; regulated by Snf1p protein kinase; localized to the nucleus
2224.96	4938.99	3247.61	2.21981	1.45962	1.52081	1772240_at	YLR422W	Protein of unknown function with similarity to human DOCK proteins (guanine nucleotide exchange factors); interacts with Ino4p; green fluorescent protein (GFP)-fusion protein localizes to the cytoplasm, YLR422W is not an essential protein
469.777	1042.49	700.527	2.21912	1.49119	1.48816	1769812_at	CTF8	Subunit of a complex with Ctf18p that shares some subunits with Replication Factor C and is required for sister chromatid cohesion
861.277	1910.36	2142.46	2.21806	2.48754	0.891668	1772837_at	UMP1	Short-lived chaperone required for correct maturation of the 20S proteasome; may inhibit premature dimerization of proteasome half-mers; degraded by proteasome upon completion of its assembly
1295.1	2864.94	1532.09	2.21214	1.18299	1.86996	1773276_at	TAF5	Subunit (90 kDa) of TFIID and SAGA complexes, involved in RNA polymerase II transcription initiation and in chromatin modification
2453.78	5426.28	2697.31	2.2114	1.09925	2.01174	1774713_at	PRE1	Beta 4 subunit of the 20S proteasome; localizes to the nucleus throughout the cell cycle
521.434	1152.27	1392.94	2.20981	2.67137	0.82722	1775490_at	YKR051W	Putative protein of unknown function
560.684	1238.94	1050.52	2.2097	1.87364	1.17936	1770927_at	MAD2	Component of the spindle-assembly checkpoint complex; delays onset of anaphase in cells with defects in mitotic spindle assembly; forms a complex with Mad1p; regulates APC/C activity during prometaphase and metaphase of meiosis I; gene dosage imbalance between MAD1 and MAD2 leads to chromosome instability
245.021	540.943	1378.85	2.20774	5.6275	0.392314	1778655_at	CKI1	Choline kinase; catalyzes the first step in phosphatidylcholine synthesis via the CDP-choline (Kennedy pathway); exhibits some ethanolamine kinase activity contributing to phosphatidylethanolamine synthesis via the CDP-ethanolamine pathway; CKI1 has a paralog, EKI1, that arose from the whole genome duplication
1634.53	3604.78	5332	2.20539	3.2621	0.676065	1769674_at	DBP1	Putative ATP-dependent RNA helicase of the DEAD-box protein family; mutants show reduced stability of the 40S ribosomal subunit scanning through 5' untranslated regions of mRNAs; protein abundance increases in response to DNA replication stress; DBP1 has a paralog, DED1, that arose from the whole genome duplication
311.619	686.779	677.277	2.20391	2.17341	1.01403	1778613_at	ECM19	Putative protein of unknown function; the authentic, non-tagged protein is detected in highly purified mitochondria in high-throughput studies
4780.81	10530.3	12865.8	2.20261	2.69113	0.818471	1772677_at	APE3	Vacuolar aminopeptidase Y, processed to mature form by Prb1p
173.444	381.943	311.262	2.20211	1.7946	1.22708	1778181_at	ATG29	Autophagy-specific protein; required for recruiting other ATG proteins to the pre-autophagosomal structure (PAS); interacts with Atg17p and localizas to the PAS in a manner interdependent with Atg17p and Cis1p; not conserved; relocalizes from nucleus to cytoplasmic foci upon DNA replication stress
119.065	261.943	629.627	2.20001	5.2881	0.41603	1776614_at	CLN3	G1 cyclin involved in cell cycle progression; activates Cdc28p kinase to promote the G1 to S phase transition; plays a role in regulating transcription of the other G1 cyclins, CLN1 and CLN2; regulated by phosphorylation and proteolysis; acetly-CoA induces CLN3 transcription in response to nutrient repletion to promote cell-cycle entry.
324.893	714.277	744.225	2.1985	2.29068	0.95976	1769880_at	RKM5	Protein lysine methyltransferase; monomethylates Lys-46 of the ribosomal large subunit Rpl1a/Rpl1b; member of the seven beta-strand methyltransferase superfamily; orthologs only found among fungal species
812.277	1785.63	1684.49	2.1983	2.07379	1.06004	1779812_at	LSM3	Lsm (Like Sm) protein; part of heteroheptameric complexes (Lsm2p-7p and either Lsm1p or 8p): cytoplasmic Lsm1p complex involved in mRNA decay; nuclear Lsm8p complex part of U6 snRNP and possibly involved in processing tRNA, snoRNA, and rRNA; protein increases in abundance and relocalizes from nucleus to cytoplasmic foci upon DNA replication stress
214.009	470.277	775.924	2.19746	3.62565	0.606086	1773183_at	FLO11	GPI-anchored cell surface glycoprotein (flocculin); required for pseudohyphal formation, invasive growth, flocculation, and biofilms; transcriptionally regulated by the MAPK pathway (via Ste12p and Tec1p) and the cAMP pathway (via Flo8p); required for formation of fibrous interconnections between cells in a colony of a wild S. cerevisiae strain; a portion is cleaved and shed from cells, and free …
197.353	433.61	374.277	2.19713	1.89648	1.15853	1774150_at	VAC14	Enzyme regulator; involved in synthesis of phosphatidylinositol 3,5-bisphosphate, in control of trafficking of some proteins to the vacuole lumen via the MVB, and in maintenance of vacuole size and acidity; binds negative (Fig4p) and positive (Fab1p) regulators of PtdIns(3,5)P(2) to control endolysosome function
1242.87	2729.28	1488.61	2.19594	1.19772	1.83344	1774315_at	PPZ2	Serine/threonine protein phosphatase Z, isoform of Ppz1p; involved in regulation of potassium transport, which affects osmotic stability, cell cycle progression, and halotolerance; PPZ2 has a paralog, PPZ1, that arose from the whole genome duplication
211.283	463.943	271.676	2.19584	1.28584	1.70771	AFFX-r2-Sc-SRB4-M_at	---	---
4934.28	10826.5	8771.73	2.19413	1.77771	1.23425	1773413_at	NUM1	Protein required for nuclear migration, component of the mitochondria-ER-cortex-ancor (MECA); required for the association of mitochondria with the cell cortex and for accurate distribution of mitochondrial network; interacts with Mdm36p to link the ER and motochondria at the cortex; localizes to the mother cell cortex and the bud tip; may mediate interactions of dynein and cytoplasmic microtubul…
500.85	1098.11	1426.88	2.19249	2.84891	0.76959	1778384_at	INP51	Phosphatidylinositol 4,5-bisphosphate 5-phosphatase, synaptojanin-like protein with an N-terminal Sac1 domain, plays a role in phosphatidylinositol 4,5-bisphosphate homeostasis and in endocytosis; null mutation confers cold-tolerant growth
2343.1	5136.61	6281.28	2.19223	2.68076	0.817765	1774843_at	RTN1	Reticulon protein; stabilizes membrane curvature; involved in nuclear pore assembly and maintenance of tubular ER morphology; mutant overexpressing RTN1 shows increase in tubular ER; interacts with exocyst subunit Sec6p, Yip3p, and Sbh1p; more abundant than Rtn2p; member of the RTNLA subfamily; mutants have reduced phosphatidylserine transfer between the ER and mitochondria; RTN1 has a paralog, R…
351.34	769.61	1438.94	2.1905	4.09559	0.534844	1771188_at	YNL217W	Putative protein of unknown function; weak sequence similarity to bis (5'-nucleotidyl)-tetraphosphatases; (GFP)-fusion protein localizes to the vacuole; null mutant is highly sensitive to azaserine and resistant to sodium-O-vandate
62.3053	136.382	159.277	2.18894	2.55639	0.856261	1778542_at	TCA17	Subunit of TRAPPII, a multimeric GEF involved in intra-Golgi and endosome-to-Golgi transport; promotes association of TRAPPII-specific subunits with the core complex; sedlin related; human Sedlin mutations cause SEDT, a skeletal disorder
510.61	1117.17	909.277	2.18791	1.78077	1.22863	1775724_at	MUK1	Guanine nucleotide exchange factor (GEF); involved in vesicle-mediated vacuolar transport, including Golgi-endosome trafficking and sorting through the multivesicular body (MVB); specifically stimulates the intrinsic guanine nucleotide exchange activity of Rab family members (Vps21p/Ypt52p/Ypt53p); partially redundant with GEF VPS9; required for localization of the CORVET complex to endosomes; co…
5393.44	11794	9443.52	2.18674	1.75093	1.2489	1778808_at	MDH3	Peroxisomal malate dehydrogenase, catalyzes interconversion of malate and oxaloacetate; involved in the glyoxylate cycle
892.943	1952.57	2553.01	2.18666	2.8591	0.764809	1772726_at	VMR1	Vacuolar membrane protein; involved in multiple drug resistance and metal sensitivity; ATP-binding cassette (ABC) family member involved in drug transport; potential Cdc28p substrate; induced under respiratory conditions; VMR1 has a paralog, YBT1, that arose from the whole genome duplication
454.64	994.052	639.277	2.18646	1.40612	1.55496	1771816_at	MRI1	5'-methylthioribose-1-phosphate isomerase; catalyzes the isomerization of 5-methylthioribose-1-phosphate to 5-methylthioribulose-1-phosphate in the methionine salvage pathway
423.771	926.277	427.277	2.18579	1.00827	2.16786	1771005_at	CSI1	Subunit of the Cop9 signalosome, which is required for deneddylation, or removal of the ubiquitin-like protein Rub1p from Cdc53p (cullin); involved in adaptation to pheromone signaling; functional equivalent of canonical Csn6 subunit of the COP9 signalosome
349.113	763.058	1095.94	2.1857	3.13922	0.696257	1772238_at	NPP2	Nucleotide pyrophosphatase/phosphodiesterase; mediates extracellular nucleotide phosphate hydrolysis along with Npp1p and Pho5p; activity and expression enhanced during conditions of phosphate starvation; NPP2 has a paralog, NPP1, that arose from the whole genome duplication
2770.61	6052.25	7667.76	2.18445	2.76754	0.789311	1778180_at	SEC61	Essential subunit of Sec61 complex (Sec61p, Sbh1p, and Sss1p); forms a channel for SRP-dependent protein import and retrograde transport of misfolded proteins out of the ER; with Sec63 complex allows SRP-independent protein import into ER
6166.47	13470.3	6684.94	2.18444	1.08408	2.01502	1769352_at	STP4	Protein containing a Kruppel-type zinc-finger domain; similar to Stp1p, Stp2p; predicted transcription factor; relative distribution to the nucleus increases upon DNA replication stress; STP4 has a paralog, STP3, that arose from the whole genome duplication
892.811	1948.28	1883.04	2.18218	2.10911	1.03464	1776232_at	HVG1	Protein of unknown function; HVG1 has a paralog, VRG4, that arose from the whole genome duplication
192.61	419.748	481.87	2.17926	2.50179	0.871083	1776019_at	SLM5	Mitochondrial asparaginyl-tRNA synthetase
2051.28	4469.1	2165.96	2.17869	1.05591	2.06333	1772792_at	SNF1	AMP-activated serine/threonine protein kinase; found in a complex containing Snf4p and members of the Sip1p/Sip2p/Gal83p family; required for transcription of glucose-repressed genes, thermotolerance, sporulation, and peroxisome biogenesis; involved in regulation of the nucleocytoplasmic shuttling of Hxk2p; regulates filamentous growth in response to starvation
510.898	1111.92	1287.28	2.1764	2.51964	0.863777	1776809_at	MVB12	ESCRT-I subunit required to stabilize oligomers of the ESCRT-I core complex (Stp22p, Vps28p, Srn2p), which is involved in ubiquitin-dependent sorting of proteins into the endosome; deletion mutant is sensitive to rapamycin and nystatin
516.404	1121.14	1203.61	2.17105	2.33075	0.931479	1779652_at	OST2	Epsilon subunit of the oligosaccharyltransferase complex of the ER lumen, which catalyzes asparagine-linked glycosylation of newly synthesized proteins
800.649	1737.94	1430.01	2.17067	1.78606	1.21534	1777898_at	MSC7	Protein of unknown function, green fluorescent protein (GFP)-fusion protein localizes to the endoplasmic reticulum; msc7 mutants are defective in directing meiotic recombination events to homologous chromatids
406.608	882.269	1310.44	2.16983	3.22287	0.67326	1777514_at	TVP23	Integral membrane protein localized to late Golgi vesicles along with the v-SNARE Tlg2p; green fluorescent protein (GFP)-fusion protein localizes to the cytoplasm in a punctate pattern
474.447	1029.42	885.943	2.16973	1.86732	1.16195	1776501_at	CIN4	GTP-binding protein involved in beta-tubulin (Tub2p) folding; isolated as mutant with increased chromosome loss and sensitivity to benomyl; regulated by the GTPase-activating protein, Cin2p, the human retinitis pigmentosa 2 (RP2) homolog
573.708	1244.57	1967.28	2.16935	3.42905	0.632638	1779350_at	SPC25	Component of the evolutionarily conserved kinetochore-associated Ndc80 complex (Ndc80p-Nuf2p-Spc24p-Spc25p); involved in chromosome segregation, spindle checkpoint activity and kinetochore clustering
208.229	451.282	349.277	2.16725	1.67737	1.29205	1776856_at	VPS75	NAP family histone chaperone; binds to histones and Rtt109p, stimulating histone acetyltransferase activity; possesses nucleosome assembly activity in vitro; proposed role in vacuolar protein sorting and in double-strand break repair; protein abundance increases in response to DNA replication stress; relocalizes to the cytosol in response to hypoxia
211.624	458.61	759.949	2.16709	3.59103	0.603475	1771109_at	WSC4	ER membrane protein involved in the translocation of soluble secretory proteins and insertion of membrane proteins into the ER membrane; may also have a role in the stress response but has only partial functional overlap with WSC1-3
1317.34	2854.28	4132.66	2.1667	3.13713	0.690664	1775030_at	ERP5	Protein with similarity to Emp24p and Erv25p, member of the p24 family involved in ER to Golgi transport
685.692	1485.53	911.61	2.16646	1.32947	1.62956	1769895_at	MET18	Component of cytosolic iron-sulfur protein assembly (CIA) machinery; acts at a late step of Fe-S cluster assembly; forms the CIA targeting complex with Cia1p and Cia2p that directs Fe-S cluster incorporation into a subset of proteins involved in methionine biosynthesis, DNA replication and repair, transcription, and telomere maintenance; ortholog of human MMS19
591.337	1279.61	1864.28	2.16393	3.15265	0.686384	1774289_at	FUN26	Vacuolar membrane transporter with broad nucleoside selectivity; may regulate balance of nicotinamide riboside (NmR) levels between cytosol and vacuole, contributing to salvage of NmR for use in cytosolic NAD+ synthesis
1348.54	2913.61	1646.28	2.16056	1.22078	1.76982	1778651_at	FAA4	Long chain fatty acyl-CoA synthetase; activates imported fatty acids with a preference for C12:0-C16:0 chain lengths; functions in long chain fatty acid import; important for survival during stationary phase; localized to lipid particles; involved in sphingolipid-to-glycerolipid metabolism; forms cytoplasmic foci upon DNA replication stress; FAA4 has a paralog, FAA1, that arose from the whole gen…
1133.94	2449.59	2015.43	2.16024	1.77736	1.21542	1771536_at	AST2	Lipid raft associated protein; overexpression restores Pma1p localization to lipid rafts which is required for targeting of Pma1p to the plasma membrane; sometimes classified in the medium-chain dehydrogenase/reductases (MDRs) superfamily; AST2 has a paralog, AST1, that arose from the whole genome duplication
163.03	352.006	346.61	2.15914	2.12605	1.01557	1771711_at	SEN34	Subunit of the tRNA splicing endonuclease, which is composed of Sen2p, Sen15p, Sen34p, and Sen54p; Sen34p contains the active site for tRNA 3' splice site cleavage and has similarity to Sen2p and to Archaeal tRNA splicing endonuclease
185.089	399.218	775.443	2.1569	4.18958	0.514825	1769383_at	MRS1	Splicing protein; required for splicing of two mitochondrial group I introns (BI3 in COB and AI5beta in COX1); forms a splicing complex, containing four subunits of Mrs1p and two subunits of the BI3-encoded maturase, that binds to the BI3 RNA; MRS1 has a paralog, CCE1, that arose from the whole genome duplication
890.277	1919.91	1335.61	2.15653	1.50022	1.43748	1769708_at	YIL161W	Putative protein of unknown function; green fluorescent protein (GFP)-fusion protein localizes to the cytoplasm; mRNA is enriched in Scp160p-associated mRNPs; YIL161W is a non-essential gene
2010.94	4331.61	6043.09	2.15402	3.0051	0.716788	1779275_at	GRE3	Aldose reductase; involved in methylglyoxal, d-xylose, arabinose, and galactose metabolism; stress induced (osmotic, ionic, oxidative, heat shock, starvation and heavy metals); regulated by the HOG pathway; protein abundance increases in response to DNA replication stress
1318.61	2840.13	3536.22	2.15388	2.68178	0.803153	1770191_at	MAG1	3-methyl-adenine DNA glycosylase; involved in protecting DNA against alkylating agents; initiates base excision repair by removing damaged bases to create abasic sites that are subsequently repaired; protein abundance increases in response to DNA replication stress
1556.02	3347.94	3846.61	2.15161	2.47208	0.870362	1774871_at	OSW5	Protein of unknown function that may play a role in spore wall assembly; predicted to contain an N-terminal transmembrane domain; osw5 null mutant spores exhibit increased spore wall permeability and sensitivity to beta-glucanase digestion
99.2955	213.546	263.443	2.15062	2.65313	0.810597	1775446_at	MRS2	Mitochondrial inner membrane Mg(2+) channel, required for maintenance of intramitochondrial Mg(2+) concentrations at the correct level to support splicing of group II introns
572.082	1229.28	2310.11	2.14878	4.03808	0.532129	1773141_at	ALG6	Alpha 1,3 glucosyltransferase, involved in transfer of oligosaccharides from dolichyl pyrophosphate to asparagine residues of proteins during N-linked protein glycosylation; mutations in human ortholog are associated with disease
1390.94	2988.04	2511.22	2.14821	1.80541	1.18988	1775031_at	SEC24	Component of the Sec23p-Sec24p heterodimer of the COPII vesicle coat; required for cargo selection during vesicle formation in ER to Golgi transport; homologous to Sfb3p; SEC24 has a paralog, SFB2, that arose from the whole genome duplication
343.149	736.943	483.715	2.14759	1.40963	1.52351	1776869_at	YHL017W	Putative protein of unknown function; green fluorescent protein (GFP)-fusion protein co-localizes with clathrin-coated vesicles; YHL017W has a paralog, PTM1, that arose from the whole genome duplication
1708.63	3668.61	4426.82	2.1471	2.59086	0.828723	1775340_at	UGX2	Protein of unknown function, transcript accumulates in response to any combination of stress conditions
1131.61	2428.81	2388.7	2.14633	2.11088	1.01679	1778006_at	YSC84	Actin-binding protein; involved in bundling of actin filaments and endocytosis of actin cortical patches; activity stimulated by Las17p; contains SH3 domain similar to Rvs167p; YSC84 has a paralog, LSB3, that arose from the whole genome duplication
1903.37	4080.33	4014.78	2.14374	2.1093	1.01633	1774560_at	SMF3	Putative divalent metal ion transporter involved in iron homeostasis; transcriptionally regulated by metal ions; member of the Nramp family of metal transport proteins; protein abundance increases in response to DNA replication stress
1506.94	3228.96	1057.94	2.14272	0.702046	3.05211	1769313_at	PKP2	Mitochondrial protein kinase; negatively regulates activity of the pyruvate dehydrogenase complex by phosphorylating the ser-133 residue of the Pda1p subunit; acts in concert with kinase Pkp1p and phosphatases Ptc5p and Ptc6p; relocalizes from mitochondrion to cytoplasm upon DNA replication stress
2060.28	4409.94	8536.11	2.14046	4.14319	0.516622	1779529_at	YOR020W-A	Putative protein of unknown function, conserved in A. gossypii; the authentic, non-tagged protein is detected in highly purified mitochondria in high-throughput studies
3735.99	7985.78	21718.1	2.13752	5.8132	0.367702	1773580_at	CWP2	Covalently linked cell wall mannoprotein, major constituent of the cell wall; plays a role in stabilizing the cell wall; involved in low pH resistance; precursor is GPI-anchored
224.214	478.943	683.52	2.13609	3.04851	0.700701	1772162_at	YGR015C	Putative protein of unknown function; green fluorescent protein (GFP)-fusion protein localizes to the mitochondrion
208.943	446.146	182.151	2.13525	0.871773	2.44932	1776339_at	DPH6	Diphthamide synthetase; catalyzes the last amidation step of diphthamide biosynthesis using ammonium and ATP; evolutionarily conserved in eukaryotes; dph6 mutants exhibit diphthine accumulation and resistance to sordarin, which is indicative of defects in diphthamide formation on EF2; green fluorescent protein (GFP)-tagged protein localizes to the cytoplasm; DPH6/YLR143W is not an essential gene
460.288	982.61	1512.8	2.13477	3.28664	0.649529	1779810_at	TCM62	Protein involved in the assembly of the mitochondrial succinate dehydrogenase complex; putative chaperone
542.064	1156.64	1183.94	2.13377	2.18414	0.976937	1780097_at	ZDS1	Protein with a role in regulating Swe1p-dependent polarized growth; involved in maintaining Cdc55p in the cytoplasm where it promotes mitotic entry; involved in mitotic exit through Cdc14p regulation; interacts with silencing proteins at telomeres; has a role in Bcy1p localization; implicated in mRNA nuclear export; ZDS1 has a paralog, ZDS2, that arose from the whole genome duplication
1938.57	4131.61	4300.76	2.13127	2.21852	0.96067	1772224_at	RAV2	Subunit of RAVE (Rav1p, Rav2p, Skp1p), a complex that associates with the V1 domain of the vacuolar membrane (H+)-ATPase (V-ATPase) and promotes assembly and reassembly of the holoenzyme
398.564	848.943	1090.87	2.13001	2.73701	0.778224	1769500_at	DAM1	Essential subunit of the Dam1 complex (aka DASH complex), couples kinetochores to the force produced by MT depolymerization thereby aiding in chromosome segregation; Ipl1p target for regulating kinetochore-MT attachments
81.3533	173.277	889.094	2.12993	10.9288	0.194891	1773855_at	USB1	Putative phosphodiesterase specific for U6 snRNA 3' end modification; trims the 3' poly(u) tract to leave a terminal 3' phosphate; human homolog, hUSB1 (aka C16orf57) produces a 2',3' cyclic phosphate; mutations in hUSB1 are associated with a rare skin condition (OMIM 604173); essential protein that localizes to the nucleus and mitochondria; overexpression suppresses the respiratory defects of ox…
320.528	682.277	751.099	2.1286	2.34332	0.908372	1772576_x_at	PAU7	Member of the seripauperin multigene family, active during alcoholic fermentation, regulated by anaerobiosis, inhibited by oxygen, repressed by heme
952.934	2027.94	2729.94	2.12811	2.86478	0.742852	1771401_at	TAZ1	Lyso-phosphatidylcholine acyltransferase; required for normal phospholipid content of mitochondrial membranes; major determinant of the final acyl chain composition of the mitochondrial-specific phospholipid cardiolipin; mutations in human ortholog tafazzin cause Barth syndrome, a rare X-linked disease characterized by skeletal and cardiomyopathy and bouts of cyclic neutropenia
1533.28	3261.19	2507.58	2.12694	1.63544	1.30053	1769599_at	PEX29	Peroxisomal integral membrane peroxin; involved in the regulation of peroxisomal size, number and distribution; genetic interactions suggest that Pex28p and Pex29p act at steps upstream of those mediated by Pex30p, Pex31p, and Pex32p; forms ER foci upon DNA replication stress
989.367	2103.36	2692.61	2.12597	2.72155	0.78116	1775079_at	YER010C	Protein of unknown function, forms a ring-shaped homotrimer; has similarity to members of the prokaryotic rraA family; possibly involved in a phosphotransfer reaction
218.944	465.391	382.943	2.12562	1.74905	1.2153	1773093_at	RKM1	SET-domain lysine-N-methyltransferase, catalyzes the formation of dimethyllysine residues on the large ribsomal subunit proteins L23a (Rpl23Ap and Rpl23Bp) and L18 (Rps18Ap and Rps18Bp)
1569.26	3335.51	2848.28	2.12553	1.81504	1.17106	1778406_at	AKL1	Ser-Thr protein kinase, member (with Ark1p and Prk1p) of the Ark kinase family; involved in endocytosis and actin cytoskeleton organization
183.544	389.748	269.277	2.12345	1.46709	1.44739	1779881_at	EST2	Reverse transcriptase subunit of the telomerase holoenzyme, essential for telomerase core catalytic activity, involved in other aspects of telomerase assembly and function; mutations in human homolog are associated with aplastic anemia
273.905	581.61	663.255	2.1234	2.42148	0.876903	1778541_at	PCL9	Cyclin; forms a functional kinase complex with Pho85p cyclin-dependent kinase (Cdk), expressed in late M/early G1 phase, activated by Swi5p; PCL9 has a paralog, PCL2, that arose from the whole genome duplication
186.628	395.615	364.61	2.11981	1.95368	1.08504	1779738_at	PET117	Protein required for assembly of cytochrome c oxidase
5463.94	11577.6	9490.61	2.11891	1.73695	1.2199	1774157_at	URA10	Minor orotate phosphoribosyltransferase (OPRTase) isozyme; catalyzes the fifth enzymatic step in the de novo biosynthesis of pyrimidines, converting orotate into orotidine-5'-phosphate; URA10 has a paralog, URA5, that arose from the whole genome duplication
65.1264	137.943	193.732	2.11809	2.97471	0.712032	1779168_at	NKP2	Central kinetochore protein and subunit of the Ctf19 complex; mutants have elevated rates of chromosome loss; orthologous to fission yeast kinetochore protein cnl2
1023.28	2166.94	5650.55	2.11765	5.52201	0.383493	1778711_at	YER152C	Protein with 2-aminoadipate transaminase activity; shares amino acid similarity with the aminotransferases Aro8p and Aro9p; YER152C is not an essential gene
4706.61	9964.76	4834.53	2.11718	1.02718	2.06116	1779364_at	RTC2	Putative vacuolar membrane transporter for cationic amino acids; likely contributes to amino acid homeostasis by exporting cationic amino acids from the vacuole; positive regulation by Lys14p suggests that lysine may be the primary substrate; member of the PQ-loop family, with seven transmembrane domains; similar to mammalian PQLC2 vacuolar transporter; RTC2 has a paralog, YPQ1, that arose from t…
233.371	493.045	528.277	2.11271	2.26367	0.933309	1775298_at	ERP3	Protein with similarity to Emp24p and Erv25p, member of the p24 family involved in ER to Golgi transport
413.684	873.943	510.993	2.11259	1.23523	1.71029	1770342_at	SEC8	Essential 121 kDa subunit of the exocyst complex; the exocyst mediates polarized targeting and tethering of post-Golgi secretory vesicles to active sites of exocytosis at the plasma membrane prior to SNARE-mediated fusion; involved in ER and Golgi inheritance in small buds; relocalizes away from bud neck upon DNA replication stress
1093.28	2309.33	5192.35	2.1123	4.74935	0.444756	1775999_at	SAM35	Essential component of the sorting and assembly machinery (SAM complex or TOB complex) of the mitochondrial outer membrane, which binds precursors of beta-barrel proteins and facilitates their insertion into the outer membrane
1490.51	3146.04	3135.94	2.11071	2.10393	1.00322	1774111_at	CLU1	eIF3 component of unknown function; deletion causes defects in mitochondrial organization but not in growth or translation initiation, can rescue cytokinesis and mitochondrial organization defects of the Dictyostelium cluA- mutant
12538.9	26460.4	10667.3	2.11026	0.850732	2.48052	1772010_at	PGK1	3-phosphoglycerate kinase, catalyzes transfer of high-energy phosphoryl groups from the acyl phosphate of 1,3-bisphosphoglycerate to ADP to produce ATP; key enzyme in glycolysis and gluconeogenesis
880.914	1857.94	1975.94	2.10911	2.24306	0.940282	1779020_at	RPC11	RNA polymerase III subunit C11; mediates pol III RNA cleavage activity and is important for termination of transcription; homologous to TFIIS
521.277	1098.11	1880.96	2.10658	3.60836	0.583804	1773924_at	REC107	Protein involved in early stages of meiotic recombination; involved in coordination between the initiation of recombination and the first division of meiosis; part of a complex (Rec107p-Mei4p-Rec114p) required for ds break formation
4975.94	10482.1	845.586	2.10655	0.169935	12.3962	1771529_at	ARO10	Phenylpyruvate decarboxylase, catalyzes decarboxylation of phenylpyruvate to phenylacetaldehyde, which is the first specific step in the Ehrlich pathway
2586.94	5446.65	8317.61	2.10544	3.21523	0.654833	1771630_at	GLO2	Cytoplasmic glyoxalase II; catalyzes the hydrolysis of S-D-lactoylglutathione into glutathione and D-lactate; GLO2 has a paralog, GLO4, that arose from the whole genome duplication
2381.64	5014.07	3607.44	2.1053	1.51469	1.38992	1779196_at	RPT3	One of six ATPases of the 19S regulatory particle of the 26S proteasome involved in the degradation of ubiquitinated substrates; substrate of N-acetyltransferase B
1445.96	3043.11	6575.61	2.10456	4.54758	0.462787	1773508_at	SPP2	Essential protein that promotes the first step of splicing and is required for the final stages of spliceosome maturation; interacts with Prp2p, which may release Spp2p from the spliceosome following the first cleavage reaction
648.752	1365.28	1372.61	2.10446	2.11577	0.994657	1778785_at	GOS1	v-SNARE protein involved in Golgi transport, homolog of the mammalian protein GOS-28/GS28
1588.99	3339.61	2197.28	2.10172	1.38281	1.51989	1779703_at	UBP6	Ubiquitin-specific protease situated in the base subcomplex of the 26S proteasome, releases free ubiquitin from branched polyubiquitin chains; negatively regulates degradation of ubiquitinated proteins by the proteasome; works in opposition to Hul5p polyubiquitin elongation activity; mutant has aneuploidy tolerance
273.897	575.61	488.745	2.10156	1.78441	1.17773	1774438_at	FCP1	Carboxy-terminal domain (CTD) phosphatase; essential for dephosphorylation of the repeated C-terminal domain of the RNA polymerase II large subunit (Rpo21p); relocalizes to the cytosol in response to hypoxia
535.653	1125.28	1321.81	2.10076	2.46767	0.851313	1778139_at	FYV6	Protein of unknown function, required for survival upon exposure to K1 killer toxin; proposed to regulate double-strand break repair via non-homologous end-joining
6154.35	12917.3	19108.5	2.09888	3.10487	0.675998	1774369_at	COX4	Subunit IV of cytochrome c oxidase, the terminal member of the mitochondrial inner membrane electron transport chain; precursor N-terminal 25 residues are cleaved during mitochondrial import; phosphorylated; spermidine enhances translation
435.207	913.277	1183.94	2.09849	2.72042	0.771385	1778191_at	YGR042W	Protein of unknown function; involved in maintenance of proper telomere length; green fluorescent protein (GFP)-fusion protein localizes to both the cytoplasm and the nucleus; forms nuclear foci upon DNA replication stress
972.943	2040.62	4782.45	2.09737	4.91544	0.42669	1772167_at	YKL018C-A	Putative protein of unknown function; identified by homology; green fluorescent protein (GFP)-fusion protein localizes to the cytoplasm
143.943	301.61	572.832	2.09534	3.97957	0.526524	1769863_at	RRN7	Component of the core factor (CF) rDNA transcription factor complex; CF is required for transcription of 35S rRNA genes by RNA polymerase I and is composed of Rrn6p, Rrn7p, and Rrn11p
4044.78	8463.83	5636.15	2.09253	1.39344	1.50171	1778504_at	VMA13	Subunit H of the eight-subunit V1 peripheral membrane domain of the vacuolar H+-ATPase (V-ATPase), an electrogenic proton pump found throughout the endomembrane system; serves as an activator or a structural stabilizer of the V-ATPase
3870.04	8093.61	5999.81	2.09135	1.55032	1.34898	1780041_at	EGD1	Subunit beta1 of the nascent polypeptide-associated complex (NAC); involved in protein targeting, associated with cytoplasmic ribosomes; enhances DNA binding of the Gal4p activator; homolog of human BTF3b; EGD1 has a paralog, BTT1, that arose from the whole genome duplication
844.044	1763.94	2300.23	2.08987	2.72524	0.766856	1775136_at	MTG1	Putative GTPase peripheral to the mitochondrial inner membrane, essential for respiratory competence, likely functions in assembly of the large ribosomal subunit, has homologs in plants and animals
123.734	258.277	360.61	2.08735	2.91439	0.716222	1772611_at	FLD1	Seipin protein involved in lipid droplet morphology, number, and size; proposed to be involved in lipid metabolism; related to the human BSCL2 which is associated with lipodystrophy
259.224	540.943	476.127	2.08678	1.83674	1.13613	1773725_at	ORC2	Subunit of the origin recognition complex, which directs DNA replication by binding to replication origins and is also involved in transcriptional silencing; interacts with Spp1p and with trimethylated histone H3; phosphorylated by Cdc28p
1830.99	3820.44	2898.35	2.08655	1.58294	1.31814	1775007_at	PRE9	Alpha 3 subunit of the 20S proteasome, the only nonessential 20S subunit; may be replaced by the alpha 4 subunit (Pre6p) under stress conditions to create a more active proteasomal isoform
116.756	243.563	275.943	2.08607	2.36341	0.882655	1772035_at	LSM8	Lsm (Like Sm) protein; forms heteroheptameric complex (with Lsm2p, Lsm3p, Lsm4p, Lsm5p, Lsm6p, and Lsm7p) that is part of spliceosomal U6 snRNP and is also implicated in processing of pre-tRNA, pre-snoRNA, and pre-rRNA
91.2722	189.943	216.389	2.08107	2.37081	0.877788	1773129_at	RTT109	Histone acetyltransferase critical for cell survival in the presence of DNA damage during S phase; acetylates H3-K56 and H3-K9; involved in non-homologous end joining and in regulation of Ty1 transposition; interacts physically with Vps75p
981.277	2041.09	1800.61	2.08003	1.83497	1.13355	1774355_at	MYO3	One of two type I myosins; localizes to actin cortical patches; deletion of MYO3 has little effect on growth, but myo3 myo5 double deletion causes severe defects in growth and actin cytoskeleton organization; MYO3 has a paralog, MYO5, that arose from the whole genome duplication
491.521	1021.94	1309.28	2.07915	2.66373	0.78054	1775910_at	MRPL1	Mitochondrial ribosomal protein of the large subunit
464.943	966.494	879.975	2.07873	1.89265	1.09832	1779126_at	LAG1	Ceramide synthase component; involved in synthesis of ceramide from C26(acyl)-coenzyme A and dihydrosphingosine or phytosphingosine, functionally equivalent to Lac1p; forms ER foci upon DNA replication stress; LAG1 has a paralog, LAC1, that arose from the whole genome duplication
1627.28	3379.11	2651.31	2.07654	1.62929	1.27451	1771219_at	FAB1	1-phosphatidylinositol-3-phosphate 5-kinase; vacuolar membrane kinase that generates phosphatidylinositol (3,5)P2, which is involved in vacuolar sorting and homeostasis
341.462	708.943	966.203	2.0762	2.82961	0.733741	1770628_at	POM34	Subunit of the transmembrane ring of the nuclear pore complex (NPC); contributes to nucleocytoplasmic transport, NPC biogenesis and spindle pole body duplication
1638.72	3401.61	3638.94	2.07577	2.2206	0.93478	1778583_at	SEG1	Component of eisosome required for proper eisosome assembly; precedes Pil1p/Lsp1p during eisosome formation, controls eisosome length and shape; diffusely distributed, forms heterogeneous patches at plasma membrane in small buds, also found in medium and large buds; expression repressed by cAMP; similar to A. gossypii SEG gene and to S. pombe Sle1p, important for generating eisosomes; SEG1 has a …
6727.28	13952.8	9328.86	2.07406	1.38672	1.49566	1776155_at	RNR4	Ribonucleotide-diphosphate reductase (RNR) small subunit; the RNR complex catalyzes the rate-limiting step in dNTP synthesis and is regulated by DNA replication and DNA damage checkpoint pathways via localization of the small subunits; relocalizes from nucleus to cytoplasm upon DNA replication stress; RNR4 has a paralog, RNR2, that arose from the whole genome duplication
261.14	541.61	457.61	2.07402	1.75235	1.18356	1773209_at	ORC5	Subunit of the origin recognition complex, which directs DNA replication by binding to replication origins and is also involved in transcriptional silencing
6178.14	12809.6	12386.1	2.07338	2.00482	1.0342	1778754_s_at	YBL113C /// YEL077C /// YHL050C /// YHR219W /// YIL177C /// YJL225C /// YLL066C /// YLL067C /// YML133C /// YPR204W /// YRF1-1 /// YRF1-2 /// YRF1-3 /// YRF1-4 /// YRF1-5 /// YRF1-6 /// YRF1-7 /// YRF1-8	Helicase encoded by the Y' element of subtelomeric regions, highly expressed in the mutants lacking the telomerase component TLC1; potentially phosphorylated by Cdc28p; induced by treatment with 8-methoxypsoralen and UVA irradiation /// Helicase encoded by the Y' element of subtelomeric regions, highly expressed in the mutants lacking the telomerase component TLC1; potentially phosphorylated by C…
1413.28	2929.65	2250.94	2.07295	1.59271	1.30152	1773348_at	YBR137W	Protein of unknown function; localized to the cytoplasm; binds to Replication Protein A (RPA); also interacts with Sgt2p; YBR137W is not an essential gene
359.369	744.943	993.11	2.07292	2.76349	0.750112	1776029_at	PER1	Protein of the endoplasmic reticulum, required for GPI-phospholipase A2 activity that remodels the GPI anchor as a prerequisite for association of GPI-anchored proteins with lipid rafts; functionally complemented by human ortholog PERLD1
1572.28	3258.32	1998.74	2.07236	1.27124	1.63019	1778475_at	YMR085W	Putative protein of unknown function; YMR085W and adjacent ORF YMR084W are merged in related strains, and together are paralogous to glutamine-fructose-6-phosphate amidotransferase GFA1
491.251	1017.94	766.61	2.07215	1.56053	1.32785	1774433_at	VPS54	Component of the GARP (Golgi-associated retrograde protein) complex, Vps51p-Vps52p-Vps53p-Vps54p, which is required for the recycling of proteins from endosomes to the late Golgi; potentially phosphorylated by Cdc28p
2150.28	4453.94	3474.78	2.07133	1.61597	1.28179	AFFX-r2-Sc-WBP1-3_at	---	---
640.994	1327.61	888.959	2.07117	1.38685	1.49344	1770395_at	SEN2	Subunit of the tRNA splicing endonuclease, which is composed of Sen2p, Sen15p, Sen34p, and Sen54p; Sen2p contains the active site for tRNA 5' splice site cleavage and has similarity to Sen34p and to Archaeal tRNA splicing endonuclease
898.277	1857.96	2084.39	2.06836	2.32043	0.891366	1777106_at	GOR1	Glyoxylate reductase; null mutation results in increased biomass after diauxic shift; the authentic, non-tagged protein is detected in highly purified mitochondria in high-throughput studies; protein abundance increases in response to DNA replication stress
817.277	1689.92	987.113	2.06774	1.20781	1.71198	1775766_at	AZF1	Zinc-finger transcription factor; in the presence of glucose, activates transcription of genes involved in growth and carbon metabolism; in nonfermentable carbon sources, activates transcription of genes involved in maintenance of cell wall integrity; relocalizes to the cytosol in response to hypoxia
80.9614	167.405	104.277	2.06771	1.28799	1.60538	1774404_at	ARP10	Component of the dynactin complex, localized to the pointed end of the Arp1p filament; may regulate membrane association of the complex
312.441	645.943	473.976	2.06741	1.51701	1.36282	1771390_at	MCM5	Component of the hexameric MCM complex, which is important for priming origins of DNA replication in G1 and becomes an active ATP-dependent helicase that promotes DNA melting and elongation when activated by Cdc7p-Dbf4p in S-phase
589.155	1217.28	856.804	2.06614	1.45429	1.42072	1770308_at	YEN1	Holliday junction resolvase; promotes template switching during break-induced replication (BIR), causing non-reciprocal translocations (NRTs); localization is cell-cycle dependent and regulated by Cdc28p phosphorylation; homolog of human GEN1; similar to S. cerevisiae endonuclease Rth1p
3121.9	6448.61	994.884	2.0656	0.318679	6.48177	1775402_at	SPL2	Protein with similarity to cyclin-dependent kinase inhibitors; downregulates low-affinity phosphate transport during phosphate limitation by targeting Pho87p to the vacuole; upstream region harbors putative hypoxia response element (HRE) cluster; overproduction suppresses a plc1 null mutation; promoter shows an increase in Snf2p occupancy after heat shock; GFP-fusion protein localizes to the cyto…
15813.9	32664.6	33328.1	2.06556	2.10752	0.980094	1777569_at	HSP26	Small heat shock protein (sHSP) with chaperone activity; forms hollow, sphere-shaped oligomers that suppress unfolded proteins aggregation; oligomer activation requires heat-induced conformational change; also has mRNA binding activity
175.515	362.277	774.434	2.06408	4.41236	0.467795	1771814_at	HTD2	Mitochondrial 3-hydroxyacyl-thioester dehydratase involved in fatty acid biosynthesis, required for respiratory growth and for normal mitochondrial morphology
1714.69	3538.7	631.277	2.06375	0.368157	5.60563	1769943_at	ACO2	Putative mitochondrial aconitase isozyme; similarity to Aco1p, an aconitase required for the TCA cycle; expression induced during growth on glucose, by amino acid starvation via Gcn4p, and repressed on ethanol
8165.4	16841.6	23351.9	2.06256	2.85986	0.72121	1774896_at	SOD1	Cytosolic copper-zinc superoxide dismutase; detoxifies superoxide and is involved in repressing respiration in the presence of glucose, via stabilization of Yck1p and Yck2p kinases; some mutations are analogous to those that cause ALS (amyotrophic lateral sclerosis) in humans; protein abundance increases in response to DNA replication stress and in response to prolonged exposure to boric acid
2067.72	4259.75	12754.6	2.06012	6.16844	0.333977	1774696_at	HSP31	Possible chaperone and cysteine protease; has similarity to E. coli Hsp31; member of the DJ-1/ThiJ/PfpI superfamily, which includes human DJ-1 involved in Parkinson's disease; exists as a dimer and contains a putative metal-binding site; protein abundance increases in response to DNA replication stress
140.507	289.277	213.262	2.0588	1.5178	1.35644	1774571_at	YGR126W	Putative protein of unknown function; green fluorescent protein (GFP)-fusion protein localizes to both the cytoplasm and the nucleus and is induced in response to the DNA-damaging agent MMS
12567	25854.3	27352.9	2.05732	2.17656	0.945213	1774354_at	DDR2	Multi-stress response protein; expression is activated by a variety of xenobiotic agents and environmental or physiological stresses; DDR2 has a paralog, HOR7, that arose from the whole genome duplication
551.61	1134.7	1082.93	2.05707	1.96322	1.04781	1777725_at	CNL1	Subunit of the BLOC-1 complex involved in endosomal maturation; interacts with Msb3p; null mutant is sensitive to drug inducing secretion of vacuolar cargo; green fluorescent protein (GFP)-fusion protein localizes to the cytoplasm
10453.6	21483.6	3949.57	2.05514	0.377818	5.43949	1776354_s_at	ERR1 /// ERR2 /// ERR3	Enolase, a phosphopyruvate hydratase; catalyzes the conversion of 2-phosphoglycerate to phosphoenolpyruvate; complements the growth defect of an ENO1 ENO2 double mutant in glucose /// Enolase, a phosphopyruvate hydratase; catalyzes the conversion of 2-phosphoglycerate to phosphoenolpyruvate; complements the growth defect of an ENO1 ENO2 double mutant in glucose /// Enolase, a phosphopyruvate hydr…
1084.05	2227.61	2425.35	2.0549	2.23731	0.91847	1777846_at	HTB2	Histone H2B, core histone protein required for chromatin assembly and chromosome function; nearly identical to HTB1; Rad6p-Bre1p-Lge1p mediated ubiquitination regulates transcriptional activation, meiotic DSB formation and H3 methylation
451.347	927.297	755.61	2.05451	1.67412	1.22722	1779079_at	YHC3	Vacuolar membrane protein involved in the ATP-dependent transport of arginine into the vacuole and possibly in balancing ion homeostasis; homolog of human CLN3 involved in Batten disease (juvenile onset neuronal ceroid lipofuscinosis)
439.61	903.117	602.302	2.05436	1.37008	1.49944	1776319_at	SUV3	ATP-dependent RNA helicase, component of the mitochondrial degradosome along with the RNase Dss1p; the degradosome associates with the ribosome and mediates RNA turnover; also required during splicing of the COX1 AI5_beta intron
656.82	1349.28	734.412	2.05426	1.11813	1.83722	1771151_at	GRS2	Glycine-tRNA synthetase, not expressed under normal growth conditions; expression is induced under heat, oxidative, pH, or ethanol stress conditions; more stable than the major glycine-tRNA synthetase Grs1p at 37 deg C; GRS2 has a paralog, GRS1, that arose from the whole genome duplication
3578.64	7350.61	6431.47	2.05402	1.79718	1.14291	1777053_at	ATH1	Acid trehalase required for utilization of extracellular trehalose
2984.61	6129.05	3761.01	2.05355	1.26013	1.62963	1779445_at	YCF1	Vacuolar glutathione S-conjugate transporter; member of ATP-binding cassette family; ATPase activity required to support vacuole fusion; forms stable complexes with vacuole fusion machinery; regulates Vam7p recruitment to vacuoles; has role in detoxifying metals such as cadmium, mercury, and arsenite; also transports unconjugated bilirubin, selenodigluthatione, and oxidized glutathione; similar t…
1359.61	2790.82	1768.76	2.05266	1.30093	1.57784	1769875_at	VPS34	Phosphatidylinositol (PI) 3-kinase that synthesizes PI-3-phosphate; forms membrane-associated signal transduction complex with Vps15p to regulate protein sorting; activated by the GTP-bound form of Gpa1p; a fraction is localized, with Vps15p, to nuclear pores at nucleus-vacuole junctions and may facilitate transcription elongation for genes positioned at the nuclear periphery
2354.04	4828.94	11654.6	2.05135	4.95088	0.414339	1774339_at	RRT8	Protein of unknown function; identified in a screen for mutants with increased levels of rDNA transcription; green fluorescent protein (GFP)-fusion protein localizes to lipid particles; protein abundance increases in response to DNA replication stress
658.943	1351.52	1159.6	2.05104	1.75978	1.16551	1773633_at	MCM7	Component of the heterohexameric MCM2-7 complex, which primes origins of DNA replication in G1 and becomes an active ATP-dependent helicase that promotes DNA melting and elongation in S-phase; forms an Mcm4p-6p-7p subcomplex
5033.46	10322.9	13358.3	2.05086	2.6539	0.772773	1773255_at	STF2	Protein involved in resistance to dessication stress; Stf2p exhibits antioxidant properties, and its overexpression prevents ROS accumulation and apoptosis; binds to F0 sector of mitochondrial F1F0 ATPase in vitro and may modulate the inhibitory action of Inh1p and Stf1p; protein abundance increases in response to DNA replication stress; STF2 has a paralog, TMA10, that arose from the whole genome…
1198.61	2457.38	1896.61	2.05019	1.58234	1.29567	1770221_at	CDC8	Thymidylate and uridylate kinase, functions in de novo biosynthesis of pyrimidine deoxyribonucleotides; converts dTMP to dTDP and dUMP to dUTP; essential for mitotic and meiotic DNA replication; homologous to S. pombe Tmp1p
4737.28	9708.7	5848.1	2.04943	1.23449	1.66015	1774908_at	IRA1	GTPase-activating protein; negatively regulates RAS by converting it from the GTP- to the GDP-bound inactive form, required for reducing cAMP levels under nutrient limiting conditions, mediates membrane association of adenylate cyclase; IRA1 has a paralog, IRA2, that arose from the whole genome duplication
680.313	1393.94	597.752	2.04897	0.878643	2.33198	1775815_at	COG8	Component of the conserved oligomeric Golgi complex (Cog1p through Cog8p), a cytosolic tethering complex that functions in protein trafficking to mediate fusion of transport vesicles to Golgi compartments
1662.28	3404.42	1820.94	2.04805	1.09545	1.86959	1776226_at	KIN1	Serine/threonine protein kinase involved in regulation of exocytosis; localizes to the cytoplasmic face of the plasma membrane; KIN1 has a paralog, KIN2, that arose from the whole genome duplication
118.157	241.943	231.909	2.04765	1.96273	1.04327	1780006_at	FRE8	Protein with sequence similarity to iron/copper reductases, involved in iron homeostasis; deletion mutant has iron deficiency/accumulation growth defects; expression increased in the absence of copper-responsive transcription factor Mac1p
585.277	1197.63	629.32	2.04626	1.07525	1.90305	1779573_at	APL6	Beta3-like subunit of the yeast AP-3 complex; functions in transport of alkaline phosphatase to the vacuole via the alternate pathway; exists in both cytosolic and peripherally associated membrane-bound pools
469.224	958.742	1486.61	2.04325	3.16823	0.644919	1775532_at	NHP6A	High-mobility group (HMG) protein, binds to and remodels nucleosomes; involved in recruiting FACT and other chromatin remodelling complexes to chromosomes; functionally redundant with Nhp6Bp; homologous to mammalian HMGB1 and HMGB2; NHP6A has a paralog, NHP6B, that arose from the whole genome duplication; protein abundance increases in response to DNA replication stress
1974.61	4034.5	4581.24	2.04319	2.32007	0.880657	1778018_at	LSC1	Alpha subunit of succinyl-CoA ligase, which is a mitochondrial enzyme of the TCA cycle that catalyzes the nucleotide-dependent conversion of succinyl-CoA to succinate; phosphorylated
440.461	899.943	964.834	2.04319	2.19051	0.932745	1772258_at	COA6	Protein involved in cytochrome c oxidase assembly; also required for efficient formation of respiratory supercomplexes comprised of Complexes III and IV; localizes to the mitochondrial intermembrane space; has a human homolog; transcription is induced in response to the DNA-damaging agent MMS; protein abundance increases in response to DNA replication stress
2846.7	5812.94	4653.28	2.042	1.63462	1.24922	1775221_at	YBR255C-A	Putative protein of unknown function; may interact with respiratory chain complexes III (ubiquinol-cytochrome c reductase) or IV (cytochrome c oxidase); identified by sequence comparison with hemiascomycetous yeast species
797.479	1627.28	1817.94	2.04053	2.27961	0.89512	1772579_at	LSM12	Protein of unknown function that may function in RNA processing; interacts with Pbp1p and Pbp4p and associates with ribosomes; contains an RNA-binding LSM domain and an AD domain; GFP-fusion protein is induced by the DNA-damaging agent MMS; relative distribution to the nucleus increases upon DNA replication stress
174.443	355.71	120.281	2.03911	0.689513	2.95732	1774501_at	YMR084W	Putative protein of unknown function; YMR084W and adjacent ORF YMR085W are merged in related strains, and together are paralogous to glutamine-fructose-6-phosphate amidotransferase GFA1
10913.2	22248.3	15544.6	2.03866	1.42439	1.43125	1774211_at	TSA1	Thioredoxin peroxidase; acts as both a ribosome-associated and free cytoplasmic antioxidant; self-associates to form a high-molecular weight chaperone complex under oxidative stress; deletion results in mutator phenotype; protein abundance increases and forms cytoplasmic foci in response to DNA replication stress; required for telomere length maintenace; TSA1 has a paralog, TSA2, that arose from …
441.65	899.943	1447.61	2.03769	3.27773	0.621675	1770429_at	MSB4	GTPase-activating protein of the Ras superfamily; acts primarily on Sec4p, localizes to the bud site and bud tip; msb3 msb4 double mutation causes defects in secretion and actin organization; MSB4 has a paralog, MSB3, that arose from the whole genome duplication
843.572	1715.94	1991.21	2.03414	2.36045	0.861759	1773720_at	HAT2	Subunit of the Hat1p-Hat2p histone acetyltransferase complex; required for high affinity binding of the complex to free histone H4, thereby enhancing Hat1p activity; similar to human RbAp46 and 48; has a role in telomeric silencing
1583.94	3219.61	4322.62	2.03265	2.72902	0.744829	1777133_at	MDG1	Plasma membrane protein; involved in G-protein mediated pheromone signaling pathway; overproduction suppresses bem1 mutations; MDG1 has a paralog, CRP1, that arose from the whole genome duplication
496.009	1007.94	843.913	2.03211	1.70141	1.19437	1775924_at	HOS3	Trichostatin A-insensitive homodimeric histone deacetylase (HDAC) with specificity in vitro for histones H3, H4, H2A, and H2B; similar to Hda1p, Rpd3p, Hos1p, and Hos2p; deletion results in increased histone acetylation at rDNA repeats
475.127	964.943	670.269	2.03092	1.41072	1.43964	1778879_at	MAD1	Coiled-coil protein involved in spindle-assembly checkpoint; required for inhibition of karyopherin/importin Pse1p (aka Kap121p) upon spindle assembly checkpoint arrest; phosphorylated by Mps1p upon checkpoint activation which leads to inhibition of anaphase promoting complex activity; forms a complex with Mad2p; gene dosage imbalance between MAD1 and MAD2 leads to chromosome instability
1564.44	3176.21	2310.11	2.03025	1.47664	1.37492	1770778_at	GID7	Subunit of GID Complex that binds directly to central component Vid30p; GID complex is involved in proteasome-dependent catabolite inactivation of fructose-1,6-bisphosphatase; Gid7p contains six WD40 repeats; computational analysis suggests that Gid7p and Moh1p have similar functions
3386.97	6870.52	6301.78	2.02852	1.86059	1.09025	1778498_at	YBR139W	Putative serine type carboxypeptidase with a role in phytochelatin synthesis; green fluorescent protein (GFP)-fusion protein localizes to the vacuole; expression induced by nitrogen limitation in a GLN3, GAT1-independent manner
630.214	1278.32	1063.61	2.02839	1.6877	1.20187	1777461_at	IBA57	Mitochondrial matrix protein involved in the incorporation of iron-sulfur clusters into mitochondrial aconitase-type proteins; activates the radical-SAM family members Bio2p and Lip5p; interacts with Ccr4p in the two-hybrid system
698.073	1415.94	1114.61	2.02836	1.5967	1.27035	1778316_at	GSH2	Glutathione synthetase, catalyzes the ATP-dependent synthesis of glutathione (GSH) from gamma-glutamylcysteine and glycine; induced by oxidative stress and heat shock
343.94	697.61	771.755	2.02829	2.24387	0.903927	1772868_at	SSN3	Cyclin-dependent protein kinase, component of RNA polymerase II holoenzyme; involved in phosphorylation of the RNA polymerase II C-terminal domain; involved in glucose repression
1796.11	3642.28	2193.29	2.02787	1.22113	1.66064	1776702_at	TAO3	Component of the RAM signaling network that is involved in regulation of Ace2p activity and cellular morphogenesis, interacts with protein kinase Cbk1p and also with Kic1p
1024.78	2077.94	1035.28	2.02769	1.01024	2.00714	1770063_at	DIS3	Exosome core complex catalytic subunit; possesses both endonuclease and 3'-5' exonuclease activity; involved in 3'-5' RNA processing and degradation in both the nucleus and the cytoplasm; has similarity to E. coli RNase R and to human DIS3; protein abundance increases in response to DNA replication stress
328.018	664.61	389.875	2.02614	1.18858	1.70468	1778831_at	RFC4	Subunit of heteropentameric Replication factor C (RF-C); which is a DNA binding protein and ATPase that acts as a clamp loader of the proliferating cell nuclear antigen (PCNA) processivity factor for DNA polymerases delta and epsilon; relocalizes to the cytosol in response to hypoxia
4118.78	8341.53	5697.36	2.02524	1.38326	1.46411	1769411_at	ARA1	NADP+ dependent arabinose dehydrogenase, involved in carbohydrate metabolism; purified as homodimer; naturally occurs with a N-terminus degradation product
1955.61	3959.54	1708.61	2.02471	0.873697	2.3174	1776015_at	KAP123	Karyopherin beta, mediates nuclear import of ribosomal proteins prior to assembly into ribosomes and import of histones H3 and H4; localizes to the nuclear pore, nucleus, and cytoplasm; exhibits genetic interactions with RAI1
2800.47	5669.96	4979.28	2.02465	1.77801	1.13871	1775467_at	ERG10	Acetyl-CoA C-acetyltransferase (acetoacetyl-CoA thiolase), cytosolic enzyme that transfers an acetyl group from one acetyl-CoA molecule to another, forming acetoacetyl-CoA; involved in the first step in mevalonate biosynthesis
1231.99	2494.11	2736.94	2.02446	2.22156	0.911276	1770891_at	PUS5	Pseudouridine synthase, catalyzes only the formation of pseudouridine (Psi)-2819 in mitochondrial 21S rRNA; not essential for viability
111.135	224.952	301.277	2.02413	2.7109	0.746663	1771057_at	RCE1	Type II CAAX prenyl protease involved in the proteolysis and maturation of Ras and the a-factor mating pheromone
9174.95	18567.3	8147.25	2.02369	0.887989	2.27896	1769510_at	HOM6	Homoserine dehydrogenase (L-homoserine:NADP oxidoreductase), dimeric enzyme that catalyzes the third step in the common pathway for methionine and threonine biosynthesis; enzyme has nucleotide-binding, dimerization and catalytic regions
2334.28	4717.75	5376.4	2.02108	2.30324	0.877492	1772737_s_at	YBL111C /// YEL077C /// YFL066C /// YHL050C /// YHR218W /// YIL177C /// YJL225C /// YLL066C /// YLL067C /// YML133C /// YPR204W /// YRF1-1 /// YRF1-2 /// YRF1-3 /// YRF1-4 /// YRF1-5 /// YRF1-6 /// YRF1-7 /// YRF1-8	Helicase encoded by the Y' element of subtelomeric regions, highly expressed in the mutants lacking the telomerase component TLC1; potentially phosphorylated by Cdc28p; induced by treatment with 8-methoxypsoralen and UVA irradiation /// Helicase encoded by the Y' element of subtelomeric regions, highly expressed in the mutants lacking the telomerase component TLC1; potentially phosphorylated by C…
956.943	1933.5	1081.28	2.02049	1.12993	1.78816	1770430_at	OSH7	Oxysterol-binding protein; part of family with seven members in S. cerevisiae; family members have overlapping, redundant functions in sterol metabolism and collectively perform a function essential for viability; OSH7 has a paralog, OSH6, that arose from the whole genome duplication
5046.94	10191.2	7596.61	2.01929	1.50519	1.34155	1777278_at	MMF1	Mitochondrial protein required for transamination of isoleucine; but not of valine or leucine; may regulate specificity of branched-chain transaminases Bat1p and Bat2p; interacts genetically with mitochondrial ribosomal protein genes; MMF1 has a paralog, HMF1, that arose from the whole genome duplication
401.61	810.943	1143.86	2.01923	2.84818	0.708956	1774585_at	YKR070W	Putative protein of unknown function; the authentic, non-tagged protein is detected in highly purified mitochondria in high-throughput studies
522.32	1054.61	869.277	2.01909	1.66426	1.2132	1772253_at	CLP1	Component of the cleavage and polyadenylation factor I (CF I); CF 1, composed of the CF 1A complex (Rna14p, Rna15p, Clp1p, Pcf11p) and Hrp1, is involved in cleavage and polyadenylation of mRNA 3' ends; involved in both the endonucleolyitc cleavage and polyadenylation steps of mRNA 3'-end maturation
624.109	1259.9	2124.11	2.01871	3.40343	0.59314	1769885_at	ELO1	Elongase I, medium-chain acyl elongase; catalyzes carboxy-terminal elongation of unsaturated C12-C16 fatty acyl-CoAs to C16-C18 fatty acids; ELO1 has a paralog, FEN1, that arose from the whole genome duplication
286.672	578.449	596.61	2.01781	2.08116	0.969559	1776297_at	AME1	Essential kinetochore protein associated with microtubules and SPBs; component of the kinetochore sub-complex COMA (Ctf19p, Okp1p, Mcm21p, Ame1p); involved in spindle checkpoint maintenance; orthologous to human centromere constitutive-associated network (CCAN) subunit CENP-U and fission yeast Mis17; relative distribution to the nucleus increases upon DNA replication stress
37.1708	74.9846	109.107	2.0173	2.93528	0.687261	1774523_at	---	---
1816.42	3661.63	4342.61	2.01585	2.39075	0.843187	1774948_at	ACB1	Acyl-CoA-binding protein, transports newly synthesized acyl-CoA esters from fatty acid synthetase (Fas1p-Fas2p) to acyl-CoA-consuming processes; subject to starvation-induced, Grh1p-mediated unconventional secretion; protein abundance increases in response to DNA replication stress
313.938	632.61	632.61	2.01508	2.01508	1	1769481_at	TWF1	Twinfilin; highly conserved actin monomer-sequestering protein involved in regulation of the cortical actin cytoskeleton; coordinates actin filament severing and monomer sequestering at sites of rapid actin turnover; composed of two cofilin-like regions, localizes actin monomers to sites of rapid filament assembly
823.013	1657.94	1978.13	2.01448	2.40352	0.838138	1779356_at	MRPL6	Mitochondrial ribosomal protein of the large subunit
119.13	239.914	309.277	2.01387	2.59612	0.775725	1779541_at	GFD2	Protein of unknown function; identified as a high-copy suppressor of a dbp5 mutation; GFD2 has a paralog, YDR514C, that arose from the whole genome duplication
5117.28	10295.5	3765.94	2.01191	0.735927	2.73385	1774675_at	RNR2	Ribonucleotide-diphosphate reductase (RNR), small subunit; the RNR complex catalyzes the rate-limiting step in dNTP synthesis and is regulated by DNA replication and DNA damage checkpoint pathways via localization of the small subunits; RNR2 has a paralog, RNR4, that arose from the whole genome duplication
447.744	900.438	1382.61	2.01106	3.08795	0.651259	1776810_at	PCP1	Mitochondrial serine protease required for the processing of various mitochondrial proteins and maintenance of mitochondrial DNA and morphology; belongs to the rhomboid-GlpG superfamily of intramembrane peptidases
4940.44	9928.94	12180.3	2.00973	2.46542	0.815166	1775608_at	RIP1	Ubiquinol-cytochrome-c reductase, a Rieske iron-sulfur protein of the mitochondrial cytochrome bc1 complex; transfers electrons from ubiquinol to cytochrome c1 during respiration; during import, Rip1p is first imported into the mitochondrial matrix where it is processed, acquires its Fe-S cluster, and is folded, then is translocated into the inner membrane by the action of a homo-oligomer of Bcs1…
339.534	682.025	407.277	2.00871	1.19952	1.6746	1778073_at	TRM10	tRNA methyltransferase; methylates the N-1 position of guanosine in tRNAs; protein abundance increases in response to DNA replication stress
1525.76	3063.94	4469.97	2.00814	2.92966	0.685451	1775744_at	UGA2	Succinate semialdehyde dehydrogenase involved in the utilization of gamma-aminobutyrate (GABA) as a nitrogen source; part of the 4-aminobutyrate and glutamate degradation pathways; localized to the cytoplasm
2935.94	5892.02	3655.17	2.00686	1.24497	1.61197	1774011_at	PFK26	6-phosphofructo-2-kinase, inhibited by phosphoenolpyruvate and sn-glycerol 3-phosphate; has negligible fructose-2,6-bisphosphatase activity; transcriptional regulation involves protein kinase A
492.277	987.824	953.469	2.00664	1.93686	1.03603	1771019_at	SIA1	Protein of unassigned function involved in activation of the Pma1p plasma membrane H+-ATPase by glucose
208.943	419.248	4656.69	2.00652	22.2869	0.0900314	1779888_at	PRY2	Sterol binding protein involved in the export of acetylated sterols; secreted glycoprotein and member of the CAP protein superfamily (cysteine-rich secretory proteins (CRISP), antigen 5, and pathogenesis related 1 proteins); sterol export function is redundant with that of PRY1; may be involved in detoxification of hydrophobic compounds; PRY2 has a paralog, PRY1, that arose from the whole genome …
3695.05	7408.94	10193.9	2.0051	2.75879	0.726803	AFFX-r2-Sc-RIP1-M_at	---	---
230.36	461.772	401.61	2.00456	1.7434	1.1498	1779253_at	YVC1	Vacuolar cation channel, mediates release of Ca(2+) from the vacuole in response to hyperosmotic shock
2482.61	4974.33	3056	2.00367	1.23096	1.62773	1776109_at	RPT5	One of six ATPases of the 19S regulatory particle of the 26S proteasome involved in the degradation of ubiquitinated substrates; recruited to the GAL1-10 promoter region upon induction of transcription; similar to human TBP1
4348.61	8699.53	8148.58	2.00053	1.87384	1.06761	1776085_at	APE2	Aminopeptidase yscII; may have a role in obtaining leucine from dipeptide substrates; APE2 has a paralog, AAP1, that arose from the whole genome duplication
3190.28	1593.08	813.966	0.499355	0.25514	1.95718	1775872_at	SAP1	Putative ATPase of the AAA family, interacts with the Sin1p transcriptional repressor in the two-hybrid system
1701.4	848.61	460.364	0.498772	0.270579	1.84335	1777277_at	CIA1	Component of cytosolic iron-sulfur protein assembly (CIA) machinery; acts at a late step of Fe-S cluster assembly; forms the CIA targeting complex with Cia2p and Met18p that directs Fe-S cluster incorporation into a subset of proteins involved in methionine biosynthesis, DNA replication and repair, transcription, and telomere maintenance; contains WD40 repeats; ortholog of human Ciao1 protein
5889.52	2937.28	2321.46	0.49873	0.394168	1.26527	1779720_at	RIO1	Essential serine kinase involved in cell cycle progression and processing of the 20S pre-rRNA into mature 18S rRNA
15199.6	7580	19159.3	0.498697	1.26051	0.395631	1775846_at	SCS7	Sphingolipid alpha-hydroxylase, functions in the alpha-hydroxylation of sphingolipid-associated very long chain fatty acids, has both cytochrome b5-like and hydroxylase/desaturase domains, not essential for growth
1238.94	617.131	529.476	0.498111	0.427361	1.16555	1772547_at	RRP17	Component of the pre-60S pre-ribosomal particle; required for cell viability under standard (aerobic) conditions but not under anaerobic conditions; exonuclease required for 5&#8242; end processing of pre-60S ribosomal RNA
1586.42	789.284	1974.61	0.497525	1.2447	0.399716	1772407_at	YIP3	Protein localized to COPII vesicles, proposed to be involved in ER to Golgi transport; interacts with members of the Rab GTPase family and Yip1p; also interacts with Rtn1p
2101.6	1044.96	369.61	0.497219	0.175871	2.82719	1779813_at	RPA49	RNA polymerase I subunit A49
2829.11	1406.28	418.506	0.497074	0.147928	3.36023	1775641_at	SAP185	Protein that forms a complex with the Sit4p protein phosphatase; required for Sit4p function; member of a family of similar proteins including Sap4p, Sap155p, and Sap190p; SAP185 has a paralog, SAP190, that arose from the whole genome duplication
4689.01	2327.54	5636.28	0.496382	1.20202	0.412957	1773003_at	PUF3	Protein of the mitochondrial outer surface, links the Arp2/3 complex with the mitochore during anterograde mitochondrial movement; also binds to and promotes degradation of mRNAs for select nuclear-encoded mitochondrial proteins
4102.73	2034.94	1294.7	0.495997	0.315569	1.57175	1772362_at	HOC1	Alpha-1,6-mannosyltransferase involved in cell wall mannan biosynthesis; subunit of a Golgi-localized complex that also contains Anp1p, Mnn9p, Mnn11p, and Mnn10p; identified as a suppressor of a cell lysis sensitive pkc1-371 allele
1607.66	796.943	507.4	0.495716	0.315614	1.57064	1770008_at	FAF1	Protein required for pre-rRNA processing and 40S ribosomal subunit assembly
3991.91	1976.21	1029.61	0.495053	0.257924	1.91937	1774699_at	PRR2	Serine/threonine protein kinase; inhibits pheromone induced signalling downstream of MAPK, possibly at the level of the Ste12p transcription factor; mutant has increased aneuploidy tolerance; PRR2 has a paralog, NPR1, that arose from the whole genome duplication
1220.61	603.763	487.572	0.494641	0.399449	1.23831	1774282_at	DIC1	Mitochondrial dicarboxylate carrier, integral membrane protein, catalyzes a dicarboxylate-phosphate exchange across the inner mitochondrial membrane, transports cytoplasmic dicarboxylates into the mitochondrial matrix
5155.11	2548.61	6087.76	0.494385	1.18092	0.418645	1775314_at	SFM1	SPOUT methyltransferase; catalyzes omega-monomethylation of Rps3p on Arg-146; not an essential gene; predicted to be involved in rRNA processing and ribosome biogenesis and in biopolymer catabolism
90.8634	44.9128	51.9156	0.494289	0.571358	0.865112	1771988_at	SAE2	Endonuclease that processes hairpin DNA structures with the MRX complex; involved in meiotic and mitotic double-strand break repair; phosphorylated in response to DNA damage and required for normal resistance to DNA-damaging agents
4887.28	2415.61	11309.4	0.494265	2.31405	0.213593	1774005_at	YNL155W	Protein of unknown function; contains a DHHC domain and an AN1-type zinc finger; predicted to have thiol-disulfide oxidoreductase active site; transcriptionally regulated by Rpn4p along with proteasome subunit genes; putative ortholog of human AIRAP, which stimulates proteasome activity in response to arsenic; protein abundance increases in response to DNA replication stress
2185.28	1080	1266.59	0.494217	0.579603	0.852681	1777808_at	GIP1	Meiosis-specific regulatory subunit of the Glc7p protein phosphatase, regulates spore wall formation and septin organization, required for expression of some late meiotic genes and for normal localization of Glc7p
4038.07	1995.06	1166.28	0.494063	0.28882	1.71063	1776379_at	WWM1	WW domain containing protein of unknown function; binds to Mca1p, a caspase-related protease that regulates H2O2-induced apoptosis; overexpression causes G1 phase growth arrest and clonal death that is suppressed by overexpression of MCA1
1797.18	887.61	1157.46	0.49389	0.644045	0.766857	1772095_at	HPM1	AdoMet-dependent methyltransferase involved in a novel 3-methylhistidine modification of ribosomal protein Rpl3p; seven beta-strand MTase family member; null mutant exhibits a weak vacuolar protein sorting defect and caspofungin resistance
2194.28	1083.27	3214.51	0.49368	1.46495	0.336994	1777211_at	RFX1	Major transcriptional repressor of DNA-damage-regulated genes, recruits repressors Tup1p and Cyc8p to their promoters; involved in DNA damage and replication checkpoint pathway; similar to a family of mammalian DNA binding RFX1-4 proteins
1466.64	723.943	730.135	0.493608	0.497829	0.99152	1778842_at	MED11	Subunit of the RNA polymerase II mediator complex; associates with core polymerase subunits to form the RNA polymerase II holoenzyme; essential protein
2746.95	1354.45	3975.94	0.493072	1.4474	0.340661	1774906_at	RGS2	Negative regulator of glucose-induced cAMP signaling; directly activates the GTPase activity of the heterotrimeric G protein alpha subunit Gpa2p
3020.29	1487.75	2117.28	0.492584	0.701017	0.702671	1777526_at	PAM16	Constituent of the import motor (PAM complex) component of the Translocase of the Inner Mitochondrial membrane (TIM23 complex); forms a 1:1 subcomplex with Pam18p and inhibits its cochaperone activity; contains a J-like domain
3442.61	1695.45	2100.28	0.492489	0.610083	0.80725	1778374_at	YBL086C	Protein of unknown function; green fluorescent protein (GFP)-fusion protein localizes to the cell periphery
1326.12	650.667	538.943	0.490656	0.406407	1.2073	1779544_at	LCP5	Essential protein involved in maturation of 18S rRNA; depletion leads to inhibited pre-rRNA processing and reduced polysome levels; localizes primarily to the nucleolus
916.277	449.183	393.953	0.490226	0.42995	1.14019	1770727_at	LCB5	Minor sphingoid long-chain base kinase; possibly involved in synthesis of long-chain base phosphates, which function as signaling molecules; LCB5 has a paralog, LCB4, that arose from the whole genome duplication
867.943	425.439	948.234	0.490169	1.09251	0.448665	1773828_at	SUN4	Cell wall protein related to glucanases; possibly involved in cell wall septation; member of the SUN family; SUN4 has a paralog, SIM1, that arose from the whole genome duplication
1641.61	804.136	1072.61	0.489846	0.653389	0.7497	1771997_at	YGL185C	Putative protein with sequence similarity to hydroxyacid dehydrogenases; green fluorescent protein (GFP)-fusion protein localizes to the cytoplasm
1081.28	529.532	787.277	0.489728	0.728099	0.672612	1778061_at	YGR021W	Putative protein of unknown function; the authentic, non-tagged protein is detected in highly purified mitochondria in high-throughput studies
3207.78	1569.61	1004.35	0.489314	0.313099	1.56281	1771706_at	RPB5	RNA polymerase subunit ABC27, common to RNA polymerases I, II, and III; contacts DNA and affects transactivation
13688.6	6693.11	5877.36	0.488955	0.429361	1.1388	1773560_at	RIB1	GTP cyclohydrolase II; catalyzes the first step of the riboflavin biosynthesis pathway
4808.8	2347.94	3839.53	0.48826	0.79844	0.611518	1777121_at	RPA14	RNA polymerase I subunit A14
289.074	140.943	171.482	0.487568	0.593212	0.821912	1779455_at	REC102	Protein involved in early stages of meiotic recombination; required for chromosome synapsis; forms a complex with Rec104p and Spo11p necessary during the initiation of recombination
1908.61	930.343	9430.28	0.487445	4.94091	0.0986549	1774697_at	UPS2	Mitochondrial intermembrane space protein; involved in phospholipid metabolism; has role in regulation of phospholipid metabolism by inhibiting conversion of phosphatidylethanolamine to phosphatidylcholine; null mutant has defects in mitochondrial morphology; similar to Ups1p, Ups3p and to human PRELI; UPS2 has a paralog, UPS3, that arose from the whole genome duplication
4688.05	2284.94	2493.41	0.487397	0.531864	0.916394	1774651_at	KEX1	Cell death protease essential for hypochlorite-induced apoptosis; involved in the processing of killer toxin and alpha factor precursor; cleaves Lys and Arg residues from the C-terminus of peptides and proteins
2334.89	1137.28	575.44	0.487079	0.246453	1.97636	1770297_at	UTP14	Subunit of U3-containing Small Subunit (SSU) processome complex involved in production of 18S rRNA and assembly of small ribosomal subunit
4162.61	2026.81	1747.98	0.486909	0.419925	1.15951	1773057_at	SMC6	Component of the SMC5-SMC6 complex; this complex plays a key role in the removal of X-shaped DNA structures that arise between sister chromatids during DNA replication and repair; homologous to S. pombe rad18
7293.28	3547.94	2208.72	0.486468	0.302843	1.60634	1774313_at	BMS1	GTPase required for synthesis of 40S ribosomal subunits and for processing the 35S pre-rRNA at sites A0, A1, and A2; interacts with Rcl1p, which stimulates its GTPase and U3 snoRNA binding activities; has similarity to Tsr1p
5287.94	2571.82	4099.01	0.486356	0.775162	0.627425	1772139_at	SLT2	Serine/threonine MAP kinase; involved in regulating maintenance of cell wall integrity, cell cycle progression, and nuclear mRNA retention in heat shock; required for mitophagy and pexophagy; affects recruitment of mitochondria to phagophore assembly site (PAS); plays a role in adaptive response of cells to cold; regulated by the PKC1-mediated signaling pathway; SLT2 has a paralog, KDX1, that aro…
3411.75	1659.28	1237.78	0.486341	0.362798	1.34053	1775548_at	MSH6	Protein required for mismatch repair in mitosis and meiosis, forms a complex with Msh2p to repair both single-base & insertion-deletion mispairs; also involved in interstrand cross-link repair; potentially phosphorylated by Cdc28p
4238	2060.28	2705.06	0.486144	0.638286	0.761639	1772112_at	MSP1	Mitochondrial protein involved in sorting of proteins in the mitochondria; putative membrane-spanning ATPase
2435.94	1182.02	644.599	0.485242	0.26462	1.83373	1771195_at	NPP1	Nucleotide pyrophosphatase/phosphodiesterase; mediates extracellular nucleotide phosphate hydrolysis along with Npp2p and Pho5p; activity and expression enhanced during conditions of phosphate starvation; NPP1 has a paralog, NPP2, that arose from the whole genome duplication
512.61	248.44	263.443	0.484658	0.513926	0.94305	1776936_at	GPM3	Homolog of Gpm1p phosphoglycerate mutase; converts 3-phosphoglycerate to 2-phosphoglycerate in glycolysis; may be non-functional; GPM3 has a paralog, GPM2, that arose from the whole genome duplication
2481.61	1202.71	787.861	0.48465	0.31748	1.52655	1775311_at	IKI1	Subunit of hexameric RecA-like ATPase Elp456 Elongator subcomplex; which is required for modification of wobble nucleosides in tRNA; iki1 mutations confer resistance to the K. lactis toxin zymocin
3309.33	1602.78	1946.33	0.48432	0.588134	0.823486	1780183_at	VPS36	Component of the ESCRT-II complex; contains the GLUE (GRAM Like Ubiquitin binding in EAP45) domain which is involved in interactions with ESCRT-I and ubiquitin-dependent sorting of proteins into the endosome
22076.6	10691.3	23425.7	0.484281	1.06111	0.45639	1770721_at	FCY1	Cytosine deaminase, zinc metalloenzyme that catalyzes the hydrolytic deamination of cytosine to uracil; of biomedical interest because it also catalyzes the deamination of 5-fluorocytosine (5FC) to form anticancer drug 5-fluorouracil (5FU)
7780.52	3757.44	3266.26	0.48293	0.4198	1.15038	1778760_at	TDA9	DNA-binding protein, putative transcription factor; green fluorescent protein (GFP)-fusion protein localizes to the nucleus; null mutant is sensitive to expression of the top1-T722A allele; not an essential gene; TDA9 has a paralog, RSF2, that arose from the whole genome duplication
11044.6	5333.71	4977.56	0.482924	0.450678	1.07155	1777175_at	MEP1	Ammonium permease; belongs to a ubiquitous family of cytoplasmic membrane proteins that transport only ammonium (NH4+); expression is under the nitrogen catabolite repression regulation; MEP1 has a paralog, MEP3, that arose from the whole genome duplication
683.955	330.277	355.943	0.482892	0.520419	0.927891	1778267_at	DCI1	Peroxisomal protein; identification as a delta(3,5)-delta(2,4)-dienoyl-CoA isomerase involved in fatty acid metabolism is disputed; DCI1 has a paralog, ECI1, that arose from the whole genome duplication
8637.28	4169.6	1377.06	0.482745	0.159432	3.0279	1776563_at	STB4	Putative transcription factor; contains a Zn(II)2Cys6 zinc finger domain characteristic of DNA-binding proteins; computational analysis suggests a role in regulation of expression of genes encoding transporters; binds Sin3p in a two-hybrid assay;
1728.45	834.277	455.277	0.482674	0.263402	1.83246	1772828_at	BUD22	Protein required for 18S rRNA maturation and small ribosomal subunit biogenesis; cosediments with pre-ribosomal particles; mutation decreases efficiency of +1 Ty1 frameshifting and transposition, and affects budding pattern
1154.99	557.331	861.277	0.482542	0.745701	0.647099	1774361_at	COQ2	Para hydroxybenzoate: polyprenyl transferase, catalyzes the second step in ubiquinone (coenzyme Q) biosynthesis
7339.7	3533.4	4058.94	0.48141	0.553012	0.870523	1769557_at	SKY1	SR protein kinase (SRPK) involved in regulating proteins involved in mRNA metabolism and cation homeostasis; similar to human SRPK1
5970.65	2874.28	1413.03	0.481401	0.236662	2.03413	1774469_at	YDR089W	Protein of unknown function; deletion confers resistance to nickel; contains an SPX domain, which is found in proteins involved in phosphate homeostasis; relocalizes from vacuole to cytoplasm upon DNA replication stress
2410.35	1159.94	881.622	0.481234	0.365765	1.31569	1778921_at	ESF1	Nucleolar protein involved in pre-rRNA processing; depletion causes severely decreased 18S rRNA levels
1502.61	721.943	480.566	0.48046	0.319821	1.50228	1772605_at	CBS1	Mitochondrial translational activator of the COB mRNA; membrane protein that interacts with translating ribosomes, acts on the COB mRNA 5'-untranslated leader
1903.44	913.46	1064.87	0.479899	0.559443	0.857815	1777812_at	SNU23	Component of U4/U6.U5 snRNP involved in mRNA splicing via spliceosome
11375.4	5452.54	22919.2	0.479326	2.01479	0.237903	1775902_at	MIC17	Mitochondrial intermembrane space protein; required for normal oxygen consumption; contains twin cysteine-x9-cysteine motifs; protein abundance increases in response to DNA replication stress
1381.61	661.833	1603.61	0.47903	1.16068	0.412715	1773426_at	CLA4	Cdc42p-activated signal transducing kinase; member of the PAK (p21-activated kinase) family, along with Ste20p and Skm1p; involved in septin ring assembly, vacuole inheritance, cytokinesis, sterol uptake regulation; phosphorylates Cdc3p and Cdc10p; CLA4 has a paralog, SKM1, that arose from the whole genome duplication
2615.42	1252.27	1521.94	0.478803	0.581913	0.822809	1777567_at	HMT1	Nuclear SAM-dependent mono- and asymmetric arginine dimethylating methyltransferase that modifies hnRNPs, including Npl3p and Hrp1p, affecting their activity and nuclear export; methylates U1 snRNP protein Snp1p and ribosomal protein Rps2p; interacts genetically with genes encoding components of Rpd3(L) and this interaction is important for Rpd3 recruitment to the subtelomeric region.
12029.4	5757.55	10251.9	0.478625	0.852244	0.561606	1774716_at	GYP7	GTPase-activating protein for yeast Rab family members including: Ypt7p (most effective), Ypt1p, Ypt31p, and Ypt32p (in vitro); involved in vesicle mediated protein trafficking
4503.66	2154.8	1734.28	0.478455	0.385082	1.24248	1779087_at	DIG1	MAP kinase-responsive inhibitor of the Ste12p transcription factor; involved in the regulation of mating-specific genes and the invasive growth pathway; related regulators Dig1p and Dig2p bind to Ste12p; DIG1 has a paralog, DIG2, that arose from the whole genome duplication
3306.37	1580.73	1521.94	0.478086	0.460307	1.03862	1776239_at	RHO3	Non-essential small GTPase of the Rho/Rac subfamily of Ras-like proteins involved in the establishment of cell polarity; GTPase activity positively regulated by the GTPase activating protein (GAP) Rgd1p
5765.76	2755.61	572.943	0.477926	0.0993699	4.80957	1779799_at	AUS1	Plasma membrane sterol transporter of the ATP-binding cassette family; required, along with Pdr11p, for uptake of exogenous sterols and their incorporation into the plasma membrane; activity is stimulated by phosphatidylserine; sterol uptake is required for anaerobic growth because sterol biosynthesis requires oxygen; AUS1 has a paralog, PDR11, that arose from the whole genome duplication
3023.44	1444.91	2654.31	0.477902	0.87791	0.544364	1776414_at	ICT1	Lysophosphatidic acid acyltransferase; responsible for enhanced phospholipid synthesis during organic solvent stress; null displays increased sensitivity to Calcofluor white; highly expressed during organic solvent stress; ICT1 has a paralog, ECM18, that arose from the whole genome duplication
327.943	156.201	858.335	0.476304	2.61733	0.181981	1771489_at	GAS4	1,3-beta-glucanosyltransferase, involved with Gas2p in spore wall assembly; has similarity to Gas1p; localizes to the cell wall
2445.28	1164.25	1967.96	0.476122	0.804801	0.591602	1778857_at	DUR1,2	Urea amidolyase; contains both urea carboxylase and allophanate hydrolase activities, degrades urea to CO2 and NH3; expression sensitive to nitrogen catabolite repression and induced by allophanate, an intermediate in allantoin degradation; protein abundance increases in response to DNA replication stress
210.847	100.278	223.166	0.475595	1.05843	0.449341	1779235_at	FCY21	Putative purine-cytosine permease, very similar to Fcy2p but cannot substitute for its function
4429.28	2096.9	1863.5	0.473419	0.420723	1.12525	1770780_at	SRO9	Cytoplasmic RNA-binding protein; associates with translating ribosomes; involved in heme regulation of Hap1p as a component of the HMC complex, also involved in the organization of actin filaments; contains a La motif; SRO9 has a paralog, SLF1, that arose from the whole genome duplication
10608.6	5022.09	12781.1	0.4734	1.2048	0.39293	AFFX-YER148w3_at	---	---
2025.99	958.277	397.744	0.472991	0.19632	2.40928	1774694_at	SYO1	Transport adaptor or symportin; facilitates synchronized nuclear coimport of the two 5S-rRNA binding proteins Rpl5p and Rpl11p; required for biogenesis of the large ribosomal subunit; green fluorescent protein (GFP)-fusion protein localizes to the cytoplasm and nucleus
3426.28	1619.47	2798.88	0.472661	0.816886	0.578613	1776872_at	CAB3	Subunit of a phosphopantothenoylcysteine decarboxylase (PPCDC; Cab3p, Sis2p, Vhs3p) complex, which catalyzes the third step of coenzyme A biosynthesis; null mutant lethality is complemented by E. coli coaBC
1887.65	889.277	749.738	0.471104	0.397181	1.18612	1778705_at	ARK1	Serine/threonine protein kinase; involved in regulation of the cortical actin cytoskeleton; involved in control of endocytosis; ARK1 has a paralog, PRK1, that arose from the whole genome duplication
5130.61	2416.61	1218.22	0.471018	0.237442	1.98372	1775762_at	NOP56	Essential evolutionarily-conserved nucleolar protein component of the box C/D snoRNP complexes that direct 2'-O-methylation of pre-rRNA during its maturation; overexpression causes spindle orientation defects
8080.44	3804.87	6325.61	0.470874	0.78283	0.601502	1774219_at	YIR035C	Putative cytoplasmic short-chain dehydrogenase/reductase
5826.94	2741.87	7243.94	0.470551	1.24318	0.378506	1778955_at	ESA1	Catalytic subunit of the histone acetyltransferase complex (NuA4); acetylates four conserved internal lysines of histone H4 N-terminal tail and can acetylate histone H2A; required for cell cycle progression and transcriptional silencing at the rDNA locus and regulation of autophagy
22847.6	10750.7	16707.7	0.470541	0.731267	0.643461	1779144_at	RPS27A	Protein component of the small (40S) ribosomal subunit; homologous to mammalian ribosomal protein S27, no bacterial homolog; RPS27A has a paralog, RPS27B, that arose from the whole genome duplication; protein abundance increases in response to DNA replication stress
907.014	425.57	369.61	0.469199	0.407502	1.1514	1773882_at	OSW2	Protein of unknown function proposed to be involved in the assembly of the spore wall
7892.55	3701.94	1949.19	0.469043	0.246966	1.89922	1774693_at	KRI1	Essential nucleolar protein required for 40S ribosome biogenesis; associate with snR30; physically and functionally interacts with Krr1p
12756.9	5983.2	4257.91	0.469015	0.333772	1.4052	1775614_at	GSP1	Ran GTPase; GTP binding protein (mammalian Ranp homolog) involved in the maintenance of nuclear organization, RNA processing and transport; regulated by Srm1p, Rna1p, Yrb1p, Yrb2p, Yrp4p, Yrb30p, Cse1p and Kap95p; GSP1 has a paralog, GSP2, that arose from the whole genome duplication
441.439	206.943	189.58	0.468793	0.42946	1.09159	1778892_at	RPC17	RNA polymerase III subunit C17; physically interacts with C31, C11, and TFIIIB70; may be involved in the recruitment of pol III by the preinitiation complex; protein abundance increases in response to DNA replication stress; relocalizes to the cytosol in response to hypoxia
4291.41	2010.94	2308.83	0.468597	0.538012	0.870979	1769487_at	YKL063C	Putative protein of unknown function; green fluorescent protein (GFP)-fusion protein localizes to the Golgi
12474.9	5839.13	9148.36	0.468069	0.733339	0.638271	1770156_at	CRP1	Protein that binds to cruciform DNA structures; CRP1 has a paralog, MDG1, that arose from the whole genome duplication
16242.7	7600.44	7812.11	0.46793	0.480961	0.972905	1770166_at	YHR097C	Putative protein of unknown function; green fluorescent protein (GFP)-fusion protein localizes to the cytoplasm and the nucleus; YHR097C has a paralog, PAL1, that arose from the whole genome duplication
8524.28	3986.75	9503.52	0.467693	1.11488	0.419502	1770050_at	YOL036W	Protein of unknown function; potential Cdc28p substrate; YOL036W has a paralog, YIR016W, that arose from the whole genome duplication
587.87	274.783	1570.78	0.467421	2.67198	0.174934	1779096_at	YCL021W-A	Putative protein of unknown function
3795.33	1773.61	892.443	0.467313	0.235142	1.98737	1779717_at	RRP43	Exosome non-catalytic core component; involved in 3'-5' RNA processing and degradation in both the nucleus and the cytoplasm; has similarity to E. coli RNase PH and to human hRrp43p (OIP2, EXOSC8); protein abundance increases in response to DNA replication stress
1666.78	778.841	1623.28	0.467274	0.973902	0.479795	1777276_at	UBP9	Ubiquitin-specific protease that cleaves ubiquitin-protein fusions; UBP9 has a paralog, UBP13, that arose from the whole genome duplication
3685.75	1721.61	797.157	0.467099	0.216281	2.15969	1776748_at	FPR4	Peptidyl-prolyl cis-trans isomerase (PPIase); proline isomerase localized to nucleus; catalyzes isomerization of proline residues in histones H3 and H4, which affects lysine methylation of those histones; FPR4 has a paralog, FPR3, that arose from the whole genome duplication
4677.28	2184.69	1709.5	0.467086	0.365491	1.27797	1772015_at	SVF1	Protein with a potential role in cell survival pathways, required for the diauxic growth shift; expression in mammalian cells increases survival under conditions inducing apoptosis; mutant has increased aneuploidy tolerance
1233.5	575.624	1913.61	0.466659	1.55137	0.300805	1770593_at	YMR265C	Putative protein of unknown function
8097.48	3775.7	2152.28	0.466281	0.265796	1.75428	1771992_at	NOP4	Nucleolar protein, essential for processing and maturation of 27S pre-rRNA and large ribosomal subunit biogenesis; constituent of 66S pre-ribosomal particles; contains four RNA recognition motifs (RRMs)
8636.36	4025.61	2896.03	0.466123	0.33533	1.39004	1777797_at	PHO4	Basic helix-loop-helix (bHLH) transcription factor of the myc-family; activates transcription cooperatively with Pho2p in response to phosphate limitation; binding to 'CACGTG' motif is regulated by chromatin restriction, competitive binding of Cbf1p to the same DNA binding motif and cooperation with Pho2p,; function is regulated by phosphorylation at multiple sites and by phosphate availability
2550.94	1189.05	991.74	0.466121	0.388774	1.19895	1778315_at	FAP7	Essential NTPase required for small ribosome subunit synthesis, mediates processing of the 20S pre-rRNA at site D in the cytoplasm but associates only transiently with 43S preribosomes via Rps14p, may be the endonuclease for site D
1267.46	589.851	607.61	0.46538	0.479392	0.970772	1776843_at	MCM2	Protein involved in DNA replication; component of the Mcm2-7 hexameric complex that binds chromatin as a part of the pre-replicative complex; relative distribution to the nucleus increases upon DNA replication stress
1176.28	545.61	371.277	0.463845	0.315637	1.46955	1773980_at	SOV1	Mitochondrial protein of unknown function
1169.94	542.004	770.67	0.463274	0.658724	0.70329	1770677_at	BUD31	Component of the SF3b subcomplex of the U2 snRNP; diploid mutants display a random budding pattern instead of the wild-type bipolar pattern; facilitates passage through G1/S Start, but is not required for G2/M transition or exit from mitosis
2595.44	1201.77	3021.43	0.463031	1.16413	0.397749	1772064_at	MDM30	F-box component of an SCF ubiquitin protein ligase complex; associates with and is required for Fzo1p ubiquitination and for mitochondria fusion; stimulates nuclear export of specific mRNAs; promotes ubiquitin-mediated degradation of Gal4p in some strains
6844.28	3166.83	1534.94	0.462698	0.224267	2.06316	1775706_at	NUP188	Subunit of the inner ring of the nuclear pore complex (NPC); contributes to NPC organization and nucleocytoplasmic transport; homologous to human NUP188
2563.28	1185.28	527.996	0.462407	0.205985	2.24486	1773459_at	ARX1	Nuclear export factor for the ribosomal pre-60S subunit; shuttling factor which directly binds FG rich nucleoporins and facilities translocation through the nuclear pore complex; interacts directly with Alb1p; responsible for Tif6p recycling defects in the absence of Rei1; associated with the ribosomal export complex
7919.28	3659.55	4831.76	0.462107	0.610126	0.757396	1776135_at	TIP41	Protein that interacts with Tap42p, which regulates PP2A; component of the TOR (target of rapamycin) signaling pathway; protein abundance increases in response to DNA replication stress
5411.94	2500.33	6158.78	0.462003	1.138	0.405979	1771886_at	YBR016W	Tail-anchored plasma membrane protein with a conserved CYSTM module; predicted to be palmitoylated; has similarity to hydrophilins, which are involved in the adaptive response to hyperosmotic conditions; YBR016W has a paralog, YDL012C, that arose from the whole genome duplication
3761.28	1737.43	12481.8	0.461926	3.31851	0.139197	AFFX-r2-Sp-18SrRNA-3_at	---	---
2824.28	1301.11	1003.61	0.460688	0.355351	1.29643	1779214_at	LHS1	Molecular chaperone of the endoplasmic reticulum lumen, involved in polypeptide translocation and folding; nucleotide exchange factor for the ER lumenal Hsp70 chaperone Kar2p; regulated by the unfolded protein response pathway
5833.86	2685.94	1713.46	0.460406	0.293709	1.56756	1778733_at	PAF1	Component of the Paf1p complex involved in transcription elongation; binds to and modulates the activity of RNA polymerases I and II; required for expression of a subset of genes, including cell cycle-regulated genes; involved in SER3 repression by helping to maintain SRG1 transcription-dependent nucleosome occupancy; homolog of human PD2/hPAF1
4196.11	1928.11	3106.28	0.459499	0.740275	0.620714	1770080_at	PET100	Chaperone that specifically facilitates the assembly of cytochrome c oxidase, integral to the mitochondrial inner membrane; interacts with a subcomplex of subunits VII, VIIa, and VIII (Cox7p, Cox9p, and Cox8p) but not with the holoenzyme
6733.3	3092.95	7383.64	0.459352	1.09659	0.418893	AFFX-YER148wM_at	---	---
13996.4	6421.61	1310.38	0.458806	0.0936229	4.90057	1776027_at	CDC60	Cytosolic leucyl tRNA synthetase, ligates leucine to the appropriate tRNA
1056.85	483.943	584.234	0.457912	0.552808	0.828339	1778322_at	SRM1	Nucleotide exchange factor for Gsp1p, localizes to the nucleus, required for nucleocytoplasmic trafficking of macromolecules; suppressor of the pheromone response pathway; potentially phosphorylated by Cdc28p
1574.94	720.943	442.839	0.457758	0.281178	1.628	1769945_at	SRP40	Nucleolar, serine-rich protein with a role in preribosome assembly or transport; may function as a chaperone of small nucleolar ribonucleoprotein particles (snoRNPs); immunologically and structurally to rat Nopp140
958.943	438.802	187.894	0.457589	0.195939	2.33537	1773939_at	TRS85	Subunit of TRAPPIII (transport protein particle), a multimeric guanine nucleotide-exchange factor for Ypt1p, required for membrane expansion during autophagy and the CVT pathway; directs Ypt1p to the PAS; late post-replication meiotic role
16929.9	7736.81	14530.8	0.45699	0.85829	0.532442	1777525_at	RCN2	Protein of unknown function; green fluorescent protein (GFP)-fusion protein localizes to the cytoplasm; phosphorylated in response to alpha factor; protein abundance increases in response to DNA replication stress
8005.62	3654.22	1995.28	0.456458	0.249235	1.83144	1769628_at	SEY1	Dynamin-like GTPase that mediates homotypic ER fusion; has a role in ER morphology; interacts physically and genetically with Yop1p and Rtn1p; functional ortholog of the human atlastin ATL1, defects in which cause a form of the human disease hereditary spastic paraplegia; homolog of Arabidopsis RHD3
2542.66	1155.07	1259.61	0.454277	0.495391	0.917007	1776885_at	STE12	Transcription factor that is activated by a MAP kinase signaling cascade, activates genes involved in mating or pseudohyphal/invasive growth pathways; cooperates with Tec1p transcription factor to regulate genes specific for invasive growth
8194.3	3717.61	1244.28	0.453683	0.151847	2.98777	1773088_at	RRP5	RNA binding protein involved in synthesis of both 18S and 5.8S rRNAs; component of both the ribosomal small subunit (SSU) processosome and the 90S preribosome; has binding preference for single stranded tracts of U's; relocalizes from nucleolus to nucleus upon DNA replication stress
8502.94	3855.28	1807.61	0.453405	0.212586	2.1328	1776083_at	VPS27	Endosomal protein that forms a complex with Hse1p; required for recycling Golgi proteins, forming lumenal membranes and sorting ubiquitinated proteins destined for degradation; has Ubiquitin Interaction Motifs which bind ubiquitin (Ubi4p)
679.026	307.301	278.61	0.452561	0.410308	1.10298	1774084_at	INO2	Component of the heteromeric Ino2p/Ino4p basic helix-loop-helix transcription activator that binds inositol/choline-responsive elements (ICREs), required for derepression of phospholipid biosynthetic genes in response to inositol depletion
1781.97	805.61	1331.6	0.45209	0.747263	0.604994	1777481_at	JJJ1	Co-chaperone that stimulates the ATPase activity of Ssa1p, required for a late step of ribosome biogenesis; associated with the cytosolic large ribosomal subunit; contains a J-domain; mutation causes defects in fluid-phase endocytosis
9771.61	4414.56	7377.11	0.451774	0.754953	0.598413	1776597_at	SAT4	Ser/Thr protein kinase involved in salt tolerance; funtions in regulation of Trk1p-Trk2p potassium transporter; partially redundant with Hal5p; has similarity to Npr1p
2963.22	1337.81	1895.61	0.451472	0.639713	0.705742	1778077_at	YJR015W	Putative protein of unknown function; localizes to endoplasmic reticulum and cytoplasm; predicted to encode a membrane transporter based on phylogenetic analysis; not an essential gene; YJR015W has a paralog, SNG1, that arose from the whole genome duplication
10882.6	4911.16	6346.94	0.451285	0.583219	0.773783	1773748_at	MUP3	Low affinity methionine permease, similar to Mup1p
1306.24	589.277	552.902	0.451123	0.423277	1.06579	1775262_at	CDC20	Activator of anaphase-promoting complex/cyclosome (APC/C); APC/C is required for metaphase/anaphase transition; directs ubiquitination of mitotic cyclins, Pds1p, and other anaphase inhibitors; cell-cycle regulated; potential Cdc28p substrate; relative distribution to the nucleus increases upon DNA replication stress
16387	7383.61	4830.93	0.450577	0.294802	1.5284	1773870_at	MET12	Protein with methylenetetrahydrofolate reductase (MTHFR) activity in vitro; null mutant has no phenotype and is prototrophic for methionine; MET13 encodes major isozyme of MTHFR
1153.44	518.943	310.277	0.449908	0.269	1.67252	1775465_at	NSL1	Essential component of the MIND kinetochore complex (Mtw1p Including Nnf1p-Nsl1p-Dsn1p) which joins kinetochore subunits contacting DNA to those contacting microtubules; required for accurate chromosome segregation
9409.35	4229.33	3852.78	0.449482	0.409462	1.09774	1771310_at	YHM2	Carrier protein that exports citrate from and imports oxoglutarate into the mitochondrion, causing net export of NADPH reducing equivalents; also associates with mt nucleoids and has a role in replication and segregation of the mt genome
23499.2	10558.7	2117.28	0.449322	0.0901	4.98692	1774274_at	TAH1	Component of the conserved R2TP complex (Rvb1-Rvb2-Tah1-Pih1); contains a single TPR domain with at least two TPR motifs; R2TP complex interacts with Hsp90 (Hsp82p and Hsc82p) to mediate assembly large protein complexes such as box C/D snoRNPs and RNA polymerase II
5984.98	2688.56	2751.28	0.449219	0.459697	0.977206	1775859_at	SAH1	S-adenosyl-L-homocysteine hydrolase, catabolizes S-adenosyl-L-homocysteine which is formed after donation of the activated methyl group of S-adenosyl-L-methionine (AdoMet) to an acceptor
8405.28	3771.98	4731.98	0.448763	0.562977	0.797125	1779029_at	BUD20	C2H2-type zinc finger protein required for ribosome assembly; shuttling factor which associates with pre-60S particles in the nucleus, accompanying them to the cytoplasm; cytoplasmic dissociation of Bud20p requires Drg1p; N-terminus harbors a nuclear localization signal (NLS) and a nuclear export signal (NES); cytoplasmic Bud20p is reimported by Kap123-dependent pathway; involved in bud-site sele…
4480.95	2009.78	1449.94	0.448516	0.323579	1.38611	1772676_at	GAR1	Protein component of the H/ACA snoRNP pseudouridylase complex, involved in the modification and cleavage of the 18S pre-rRNA
10014	4487.61	2948.37	0.448135	0.294426	1.52206	1776672_at	CMK2	Calmodulin-dependent protein kinase; may play a role in stress response, many CA++/calmodulan dependent phosphorylation substrates demonstrated in vitro, amino acid sequence similar to mammalian Cam Kinase II; CMK2 has a paralog, CMK1, that arose from the whole genome duplication
2177.94	975.829	764.049	0.448051	0.350812	1.27718	1771364_at	YHR140W	Putative integral membrane protein of unknown function
2627.49	1175.61	1635.83	0.447428	0.622582	0.718664	1774181_at	SWC4	Component of the Swr1p complex that incorporates Htz1p into chromatin; component of the NuA4 histone acetyltransferase complex
449.61	201.086	897.277	0.447244	1.99568	0.224107	1778090_at	YSR3	Dihydrosphingosine 1-phosphate phosphatase; membrane protein involved in sphingolipid metabolism; YSR3 has a paralog, LCB3, that arose from the whole genome duplication
1107.94	495.109	880.662	0.446872	0.794862	0.562201	1776926_at	YGL176C	Putative protein of unknown function; deletion mutant is viable and has no detectable phenotype
3980.08	1777.94	616.235	0.44671	0.15483	2.88517	1773637_at	SEC39	Component of the Dsl1p tethering complex that interacts with ER SNAREs Sec20p and Use1p; proposed to be involved in protein secretion; localizes to the ER and nuclear envelope
7948.33	3550.28	4873.88	0.446669	0.613195	0.72843	1773191_at	UGA3	Transcriptional activator necessary for gamma-aminobutyrate (GABA)-dependent induction of GABA genes (such as UGA1, UGA2, UGA4); zinc-finger transcription factor of the Zn(2)-Cys(6) binuclear cluster domain type; localized to the nucleus
16793.8	7494.78	29885.9	0.446284	1.77959	0.250779	1771705_at	SPI1	GPI-anchored cell wall protein involved in weak acid resistance; basal expression requires Msn2p/Msn4p; expression is induced under conditions of stress and during the diauxic shift; SPI1 has a paralog, SED1, that arose from the whole genome duplication
1254.28	558.446	526.116	0.445234	0.419458	1.06145	1779073_at	UTP18	Small-subunit processome protein involved in pre-18S rRNA maturation; part of a subunit of the 90S preribosomal particle capable of interacting directly with the 5' ETS of the 35S pre-rRNA; contains WD40 repeats
13573.6	6036.44	2736.86	0.444719	0.201631	2.20561	1769642_at	ASN2	Asparagine synthetase; catalyzes the synthesis of L-asparagine from L-aspartate in the asparagine biosynthetic pathway; ASN2 has a paralog, ASN1, that arose from the whole genome duplication
1042.61	462.649	698.57	0.443742	0.670021	0.662281	1771561_at	FRK1	Protein kinase of unknown cellular role; green fluorescent protein (GFP)-fusion protein localizes to the cytoplasm; interacts with rRNA transcription and ribosome biogenesis factors and the long chain fatty acyl-CoA synthetase Faa3p; FRK1 has a paralog, KIN4, that arose from the whole genome duplication
5786.61	2565.5	1860.46	0.443351	0.321511	1.37896	1774883_at	SAS10	Essential subunit of U3-containing Small Subunit (SSU) processome complex involved in production of 18S rRNA and assembly of small ribosomal subunit; disrupts silencing when overproduced; mutant has increased aneuploidy tolerance
1324.61	586.677	959.527	0.442906	0.724385	0.611423	1776754_at	SFL1	Transcriptional repressor and activator; involved in repression of flocculation-related genes, and activation of stress responsive genes; negatively regulated by cAMP-dependent protein kinase A subunit Tpk2p
3422.75	1512.28	1936.85	0.441831	0.565876	0.78079	1777772_at	YME1	Catalytic subunit of the mitochondrial inner membrane i-AAA protease complex, which is responsible for degradation of unfolded or misfolded mitochondrial gene products; serves as a nonconventional translocation motor to pull PNPase into the intermembrane space; also has a role in intermembrane space protein folding; mutation causes an elevated rate of mitochondrial turnover
9434.94	4166.28	2234.6	0.441579	0.236843	1.86444	1778996_at	HOR2	Glycerol-1-phosphatase involved in glycerol biosynthesis; induced in response to hyperosmotic or oxidative stress, and during diauxic shift; HOR2 has a paralog, RHR2, that arose from the whole genome duplication
6934.65	3057.28	1683.79	0.44087	0.242808	1.81571	1770043_at	NMD3	Protein involved in nuclear export of the large ribosomal subunit; acts as a Crm1p-dependent adapter protein for export of nascent ribosomal subunits through the nuclear pore complex
1030.79	453.61	2133.45	0.440059	2.06972	0.212618	1771045_at	ALR2	Probable Mg(2+) transporter; overexpression confers increased tolerance to Al(3+) and Ga(3+) ions; plays a role in regulating Ty1 transposition
2900.28	1275.04	947.584	0.439625	0.326722	1.34556	1773541_at	RGT2	Plasma membrane high glucose sensor that regulates glucose transport; contains 12 predicted transmembrane segments and a long C-terminal tail required for induction of hexose transporters; RGT2 has a paralog, SNF3, that arose from the whole genome duplication
9564.94	4193.87	2842.02	0.438463	0.297129	1.47567	1772672_at	PHO88	Probable membrane protein, involved in phosphate transport; pho88 pho86 double null mutant exhibits enhanced synthesis of repressible acid phosphatase at high inorganic phosphate concentrations
1171.13	512.61	631.695	0.437707	0.53939	0.811484	1775146_at	URN1	Putative protein of unknown function containing WW and FF domains; overexpression causes accumulation of cells in G1 phase
1811.61	792.69	397.14	0.437561	0.21922	1.996	1770820_at	WRS1	Cytoplasmic tryptophanyl-tRNA synthetase, aminoacylates tryptophanyl-tRNA
4096.82	1790.79	841.943	0.437116	0.205511	2.12697	1776651_at	ECM9	Non-essential protein of unknown function
158.61	69.3122	376.802	0.436998	2.37565	0.183949	1775529_at	FCY22	Putative purine-cytosine permease, very similar to Fcy2p but cannot substitute for its function
1046.94	457.241	1934.82	0.436739	1.84807	0.236322	1769837_at	TOS3	Protein kinase; related to and functionally redundant with Elm1p and Sak1p for the phosphorylation and activation of Snf1p; functionally orthologous to LKB1, a mammalian kinase associated with Peutz-Jeghers cancer-susceptibility syndrome; TOS3 has a paralog, SAK1, that arose from the whole genome duplication
4332.28	1892.07	2142.06	0.436739	0.494441	0.883298	1776267_at	RPB10	RNA polymerase subunit ABC10-beta, common to RNA polymerases I, II, and III
651.61	284.541	253.126	0.436674	0.388463	1.12411	1773490_at	REX4	Putative RNA exonuclease possibly involved in pre-rRNA processing and ribosome assembly
5086.55	2220.94	5134.33	0.436631	1.00939	0.432568	1770149_at	SSL2	Component of RNA polymerase transcription factor TFIIH holoenzyme; has DNA-dependent ATPase/helicase activity and is required, with Rad3p, for unwinding promoter DNA; interacts functionally with TFIIB and has roles in transcription start site selection and in gene looping to juxtapose initiation and termination regions; involved in DNA repair; relocalizes to the cytosol in response to hypoxia; ho…
4422.33	1927.94	1956.98	0.435957	0.442522	0.985164	1771868_at	YOR385W	Putative protein of unknown function; green fluorescent protein (GFP)-fusion protein localizes to the cytoplasm; YOR385W is not an essential gene
890.684	387.872	216.277	0.435477	0.242821	1.79341	1773885_at	YDL085C-A	Putative protein of unknown function; green fluorescent protein (GFP)-fusion protein localizes to the cytoplasm and nucleus
5871.87	2549.61	3559.05	0.434207	0.606118	0.716374	1773333_at	NET1	Core subunit of the RENT complex; involved in nucleolar silencing and telophase exit; stimulates transcription by RNA polymerase I and regulates nucleolar structure; NET1 has a paralog, TOF2, that arose from the whole genome duplication
12917.9	5588.94	23290	0.43265	1.80292	0.239972	1777544_at	HAC1	Basic leucine zipper (bZIP) transcription factor (ATF/CREB1 homolog); regulates the unfolded protein response, via UPRE binding, and membrane biogenesis; ER stress-induced splicing pathway facilitates efficient Hac1p synthesis; protein abundance increases in response to DNA replication stress
11013.1	4764.78	2467.71	0.432646	0.224071	1.93085	1777721_at	FMS1	Polyamine oxidase, converts spermine to spermidine, which is required for the essential hypusination modification of translation factor eIF-5A; also involved in pantothenic acid biosynthesis
1753.5	758.61	608.913	0.432626	0.347256	1.24584	1774541_at	PWP1	Protein with WD-40 repeats involved in rRNA processing; associates with trans-acting ribosome biogenesis factors; similar to beta-transducin superfamily
4736.44	2048.28	3071.86	0.432451	0.648559	0.666788	1771523_at	MHF2	Component of the heterotetrameric MHF histone-fold complex; in humans the MMF complex interacts with both DNA and Mph1p ortholog FANCM to stabilize and remodel blocked replication forks and repair damaged DNA; mhf2 srs2 double mutants are MMS hypersensitive; orthologous to human centromere constitutive-associated network (CCAN) subunit CENP-X, also known as MHF2
3354.61	1450.02	3504.2	0.432246	1.04459	0.413794	1775699_at	HOG1	Mitogen-activated protein kinase involved in osmoregulation; controls global reallocation of RNA Pol II in response to osmotic shock; acts via three independent osmosensors; mitophagy-specific regulator; mediates the recruitment and activation of RNA Pol II at Hot1p-dependent promoters; localization regulated by Ptp2p and Ptp3p; nuclear form represses pseudohyphal growth; protein abundance increa…
2803.44	1211.64	1136.95	0.432198	0.405556	1.06569	1779535_at	IMP4	Component of the SSU processome, which is required for pre-18S rRNA processing; interacts with Mpp10p; member of a superfamily of proteins that contain a sigma(70)-like motif and associate with RNAs
19899.8	8594.23	17890.3	0.431875	0.899019	0.480385	1777657_at	YMR295C	Protein of unknown function that associates with ribosomes; green fluorescent protein (GFP)-fusion protein localizes to the cell periphery and bud; not an essential gene; protein abundance increases in response to DNA replication stress; YMR295C has a paralog, YGR273C, that arose from the whole genome duplication
307.943	132.785	148.469	0.431199	0.48213	0.894362	1770459_at	COS10	Protein of unknown function, member of the DUP380 subfamily of conserved, often subtelomerically-encoded proteins
18272.2	7858.94	3880.79	0.430103	0.212387	2.02509	1778359_at	SAM1	S-adenosylmethionine synthetase; catalyzes transfer of the adenosyl group of ATP to the sulfur atom of methionine; SAM1 has a paralog, SAM2, that arose from the whole genome duplication
7625.11	3275.28	1331.78	0.429538	0.174657	2.45932	1777623_at	NHA1	Na+/H+ antiporter involved in sodium and potassium efflux through the plasma membrane; required for alkali cation tolerance at acidic pH
12827.2	5501.48	6468.94	0.42889	0.504313	0.850445	1775952_at	KRE6	Type II integral membrane protein; required for beta-1,6 glucan biosynthesis; putative beta-glucan synthase; localizes to ER, plasma membrane, sites of polarized growth and secretory vesicles; functionally redundant with Skn1p; KRE6 has a paralog, SKN1, that arose from the whole genome duplication
7369.94	3160.28	1221.08	0.428806	0.165684	2.58809	1777312_at	THR1	Homoserine kinase, conserved protein required for threonine biosynthesis; expression is regulated by the GCN4-mediated general amino acid control pathway
650.579	278.61	198.297	0.42825	0.304801	1.40501	1769377_at	YBR238C	Mitochondrial membrane protein; not required for respiratory growth but causes a synthetic respiratory defect in combination with rmd9 mutations; transcriptionally up-regulated by TOR; deletion increases life span; YBR238C has a paralog, RMD9, that arose from the whole genome duplication
3412.83	1460.94	2705.69	0.428074	0.7928	0.539953	1770821_at	OMA1	Metalloendopeptidase of the mitochondrial inner membrane; involved in turnover of membrane-embedded proteins; mediates degradation of Cox1p in coa2 mutant cells; member of a family of predicted membrane-bound metallopeptidases in prokaryotes and higher eukaryotes
3016.61	1290.28	2315.28	0.427724	0.767509	0.557288	1775211_at	CUS1	Protein required for assembly of U2 snRNP into the spliceosome, forms a complex with Hsh49p and Hsh155p
1807.91	772.943	4722.29	0.427534	2.61202	0.16368	1773120_at	RAD51	Strand exchange protein, forms a helical filament with DNA that searches for homology; involved in the recombinational repair of double-strand breaks in DNA during vegetative growth and meiosis; homolog of Dmc1p and bacterial RecA protein
9083.92	3880.94	1761.78	0.427232	0.193945	2.20286	1769626_at	TDA1	Protein kinase of unknown cellular role; green fluorescent protein (GFP)-fusion protein localizes to the cytoplasm and nucleus; null mutant is sensitive to expression of the top1-T722A allele; not an essential gene; relocalizes from nucleus to cytoplasm upon DNA replication stress
1773.28	756.405	916.381	0.426558	0.516772	0.825427	1772870_at	URK1	Uridine/cytidine kinase, component of the pyrimidine ribonucleotide salvage pathway that converts uridine into UMP and cytidine into CMP; involved in the pyrimidine deoxyribonucleotide salvage pathway, converting deoxycytidine into dCMP
5269.95	2244.78	870.199	0.425958	0.165125	2.57961	1777371_at	GDE1	Glycerophosphocholine (GroPCho) phosphodiesterase; hydrolyzes GroPCho to choline and glycerolphosphate, for use as a phosphate source and as a precursor for phosphocholine synthesis; may interact with ribosomes
18691.8	7950.74	19884.3	0.425361	1.0638	0.399851	1777566_s_at	ASP3-1 /// ASP3-2 /// ASP3-3 /// ASP3-4	Cell-wall L-asparaginase II involved in asparagine catabolism; expression induced during nitrogen starvation; ORF contains a short non-coding RNA that enhances expression of full-length gene; likely arose in via horizontal gene transfer from the wine yeast Wickerhamomyces anomalus or a close relative; reference strain S288C has four copies of ASP3; ASP3-1 has a paralog, ASP3-3, that arose from a …
11105.1	4721.29	11396.3	0.425146	1.02622	0.414283	1777027_at	STP3	Zinc-finger protein of unknown function; possibly involved in pre-tRNA splicing and in uptake of branched-chain amino acids; STP3 has a paralog, STP4, that arose from the whole genome duplication
11233.3	4775.78	3282.48	0.425143	0.292208	1.45493	1771266_at	ARB1	ATPase of the ATP-binding cassette (ABC) family involved in 40S and 60S ribosome biogenesis, has similarity to Gcn20p; shuttles from nucleus to cytoplasm, physically interacts with Tif6p, Lsg1p
629.61	267.477	145.855	0.42483	0.23166	1.83386	1771138_at	YBR219C	Putative protein of unknown function; YBR219C is not an essential gene
9745.94	4135.28	11301.3	0.424307	1.15959	0.36591	1772121_at	SPT15	TATA-binding protein, general transcription factor that interacts with other factors to form the preinitiation complex at promoters, essential for viability
2922.08	1235.57	1490.28	0.422838	0.510006	0.829084	1773540_at	PRO1	Gamma-glutamyl kinase; catalyzes the first step in proline biosynthesis; PRO1 has a paralog, YHR033W, that arose from the whole genome duplication
3678.44	1554.61	1993.03	0.422627	0.541813	0.780025	1771159_at	NSA1	Constituent of 66S pre-ribosomal particles, involved in 60S ribosomal subunit biogenesis
493.124	208.367	349.277	0.422544	0.708293	0.596567	1770013_at	YFL052W	Putative zinc cluster protein that contains a DNA binding domain; computational analysis suggests a role as a transcription factor; null mutant is sensitive to Calcofluor White, low osmolarity, and heat, suggesting a role for YFL052Wp in cell wall integrity
13991.9	5909.1	1431.58	0.422322	0.102315	4.12768	1771840_at	FRD1	Soluble fumarate reductase; required with isoenzyme Osm1p for anaerobic growth; may interact with ribosomes, based on co-purification experiments; authentic, non-tagged protein is detected in purified mitochondria in high-throughput studies; similar to Arxula adeninovorans fumarate reductase; protein abundance increases in response to DNA replication stress; FRD1 has a paralog, OSM1, that arose f…
804.044	339.476	970.277	0.422211	1.20675	0.349876	1778228_at	YCR043C	Putative protein of unknown function; green fluorescent protein (GFP)-fusion protein localizes to the Golgi apparatus; YCR043C is not an essential gene
12479.9	5268.28	2255.61	0.422139	0.180739	2.33563	1775814_at	DLD2	D-lactate dehydrogenase, located in the mitochondrial matrix
1360.15	573.943	1368.31	0.42197	1.006	0.419453	1773904_at	MIM2	Mitochondrial protein required for outer membrane protein import; involved in import of the subset of proteins with multiple alpha-helical transmembrane segments, including Ugo1p, Tom20p, and Fzo1p; component of a large protein complex in the outer membrane that includes Mim1p; not essential in W303 strain background
299.943	126.54	294.269	0.421879	0.981083	0.430014	1779410_at	PUG1	Plasma membrane protein with roles in the uptake of protoprophyrin IX and the efflux of heme; expression is induced under both low-heme and low-oxygen conditions; member of the fungal lipid-translocating exporter (LTE) family of proteins
3822.06	1611.94	899.384	0.421748	0.235314	1.79227	1773397_at	UTP5	Subunit of U3-containing Small Subunit (SSU) processome complex involved in production of 18S rRNA and assembly of small ribosomal subunit
5356.78	2253.97	2445.94	0.42077	0.456607	0.921515	1772047_at	AVT4	Vacuolar transporter, exports large neutral amino acids from the vacuole; member of a family of seven S. cerevisiae genes (AVT1-7) related to vesicular GABA-glycine transporters
191.277	80.2956	102.944	0.419788	0.538194	0.779993	1770548_at	YMR279C	Putative boron transporter involved in boron efflux and resistance; overexpression mutant but not null mutant displays boron tolerance phenotype; identified as a heat-induced gene in a high-throughout screen; YMR279C is not an essential gene; YMR279C has a paralog, ATR1, that arose from the whole genome duplication
4864.61	2040.9	1353.29	0.419541	0.278191	1.50811	1771372_at	RRP40	Exosome non-catalytic core component; involved in 3'-5' RNA processing and degradation in both the nucleus and the cytoplasm; predicted to contain both S1 and KH RNA binding domains; has similarity to human hRrp40p (EXOSC3)
529.125	221.943	248.599	0.419454	0.46983	0.892778	1778644_at	SPO20	Meiosis-specific subunit of the t-SNARE complex, required for prospore membrane formation during sporulation; similar to but not functionally redundant with Sec9p; SNAP-25 homolog
3894.81	1632.45	3155.28	0.419135	0.810124	0.517372	1776542_at	PDR16	Phosphatidylinositol transfer protein (PITP); controlled by the multiple drug resistance regulator Pdr1p; localizes to lipid particles and microsomes; controls levels of various lipids, may regulate lipid synthesis; homologous to Pdr17p; protein abundance increases in response to DNA replication stress
2714.83	1137.81	1003.61	0.41911	0.369677	1.13372	1777706_at	EMG1	Methyltransferase for rRNA; catalyzes methylation of the pseudouridine residue 1191 of 18S rRNA; member of the SPOUT methyltransferase family; required for maturation of 18S rRNA and for 40S ribosomal subunit production independently of methyltransferase activity; forms homodimers; human ortholog is mutated in Bowen-Conradi syndrome, and the equivalent mutation in yeast affects Emg1p dimerization…
5154.28	2159.11	1088.88	0.418896	0.211258	1.98287	1771708_at	PDC2	Transcription factor for thiamine-regulated genes; required for expression of the two isoforms of pyruvate decarboxylase (PDC1 and PDC5) along with thiamine biosynthetic genes; binds a DNA sequence in the PDC5 promoter; mutant fails to grow on 2% glucose and thus is scored as inviable under standard conditions
1485.9	621.516	1869.94	0.418274	1.25845	0.332371	1774974_at	IMD4	Inosine monophosphate dehydrogenase; catalyzes the first step of GMP biosynthesis, member of a four-gene family in S. cerevisiae, constitutively expressed; IMD4 has a paralog, IMD3, that arose from the whole genome duplication
14518.9	6068.74	2984.58	0.417988	0.205564	2.03337	1774335_at	NOP58	Protein involved in pre-rRNA processing, 18S rRNA synthesis, and snoRNA synthesis; component of the small subunit processome complex, which is required for processing of pre-18S rRNA
1811.59	756.61	842.995	0.417649	0.465333	0.897527	1769467_at	ECM2	Pre-mRNA splicing factor, facilitates the cooperative formation of U2/U6 helix II in association with stem II in the spliceosome, function may be regulated by Slu7p
5793.11	2419.37	2389.85	0.417629	0.412534	1.01235	1777405_at	RPF1	Nucleolar protein involved in the assembly and export of the large ribosomal subunit; constituent of 66S pre-ribosomal particles; contains a sigma(70)-like motif, which is thought to bind RNA
832.81	347.61	634.83	0.417394	0.762276	0.547564	1770575_at	URH1	Uridine nucleosidase (uridine-cytidine N-ribohydrolase), cleaves N-glycosidic bonds in nucleosides; involved in the pyrimidine salvage and nicotinamide riboside salvage pathways
16086.1	6709.43	21276.6	0.417095	1.32267	0.315344	1771527_at	DOT6	Protein involved in rRNA and ribosome biogenesis; binds polymerase A and C motif; subunit of the RPD3L histone deacetylase complex; has chromatin specific SANT domain; involved in telomeric gene silencing and filamentation; DOT6 has a paralog, TOD6, that arose from the whole genome duplication; relative distribution to the nucleus increases upon DNA replication stress
3501.31	1459.94	894.277	0.416971	0.255412	1.63254	1776732_at	MEX67	Poly(A)RNA binding protein involved in nuclear mRNA export, component of the nuclear pore; ortholog of human TAP
4601.44	1916.66	310.052	0.416534	0.0673815	6.18172	1773809_at	AQR1	Plasma membrane transporter of the major facilitator superfamily; member of the 12-spanner drug:H(+) antiporter DHA1 family; confers resistance to short-chain monocarboxylic acids and quinidine; involved in the excretion of excess amino acids; AQR1 has a paralog, QDR1, that arose from the whole genome duplication; relocalizes from plasma membrane to cytoplasm upon DNA replication stress
3708.61	1544.28	858.839	0.416403	0.23158	1.7981	1778262_at	SEN15	Subunit of the tRNA splicing endonuclease, which is composed of Sen2p, Sen15p, Sen34p, and Sen54p
20751.1	8638.27	8865.81	0.41628	0.427245	0.974335	1774887_at	SNC2	Vesicle membrane receptor protein (v-SNARE); involved in the fusion between Golgi-derived secretory vesicles with the plasma membrane; member of the synaptobrevin/VAMP family of R-type v-SNARE proteins; SNC2 has a paralog, SNC1, that arose from the whole genome duplication
2167.11	901.503	762.73	0.415993	0.351957	1.18194	1773941_at	RRT14	Putative protein of unknown function; identified in a screen for mutants with decreased levels of rDNA transcription; green fluorescent protein (GFP)-fusion protein localizes to the nucleolus; predicted to be involved in ribosome biogenesis
1103.09	458.61	2020.72	0.415751	1.83187	0.226954	1771763_at	GCG1	Gamma-glutamyl cyclotransferase; cleaves the gamma-glutamyl bond of glutathione to yield 5-oxoproline and a Cys-Gly dipeptide; similar to mammalian pro-apoptotic protein ChaC1; expression of mouse ChaC1 in yeast increases apoptosis; green fluorescent protein (GFP)-fusion protein localizes to the cytoplasm and nucleus; periodically expressed during the metabolic cycle
2292.36	952.761	651.61	0.415624	0.284253	1.46216	1779804_at	TRF5	Non-canonical poly(A) polymerase; involved in nuclear RNA degradation as a component of the TRAMP complex; catalyzes polyadenylation of hypomodified tRNAs, and snoRNA and rRNA precursors; overlapping but non-redundant functions with Pap2p; TRF5 has a paralog, PAP2, that arose from the whole genome duplication
9585.21	3979.61	10431.8	0.415182	1.08832	0.38149	AFFX-r2-Sc-SPT15-M_at	---	---
1784.94	741.023	826.465	0.415152	0.46302	0.896618	1769681_at	WSC3	Sensor-transducer of the stress-activated PKC1-MPK1 signaling pathway; involved in maintenance of cell wall integrity; involved in response to heat shock and other stressors; regulates 1,3-beta-glucan synthesis; WSC3 has a paralog, WSC2, that arose from the whole genome duplication
1996.43	828.61	715.228	0.415046	0.358253	1.15853	1773154_at	RCL1	Endonuclease that cleaves pre-rRNA at site A2 for 18S rRNA biogenesis; subunit of U3-containing 90S preribosome processome complex involved in small ribosomal subunit assembly; stimulates Bms1p GTPase and U3 binding activity; similar to RNA cyclase-like proteins but no cyclase activity detected
3566.28	1478.76	2139.61	0.41465	0.599956	0.691134	1773948_at	DRS1	Nucleolar DEAD-box protein required for ribosome assembly and function, including synthesis of 60S ribosomal subunits; constituent of 66S pre-ribosomal particles
667.353	276.61	556.423	0.414488	0.833777	0.497122	1778240_at	MMT1	Putative metal transporter involved in mitochondrial iron accumulation; MMT1 has a paralog, MMT2, that arose from the whole genome duplication
1268.28	525.3	1501.34	0.414184	1.18377	0.349887	1776530_at	FRT1	Tail-anchored ER membrane protein of unknown function; substrate of the phosphatase calcineurin; interacts with homolog Frt2p; promotes cell growth in stress conditions, possibly via a role in posttranslational translocation; FRT1 has a paralog, FRT2, that arose from the whole genome duplication
404.943	167.519	428.61	0.413686	1.05844	0.390843	1778197_at	MND1	Protein required for recombination and meiotic nuclear division; forms a complex with Hop2p, which is involved in chromosome pairing and repair of meiotic double-strand breaks
3824.61	1581.53	5280.35	0.413514	1.38062	0.299513	1774526_at	ARE2	Acyl-CoA:sterol acyltransferase; endoplasmic reticulum enzyme that contributes the major sterol esterification activity in the presence of oxygen; ARE2 has a paralog, ARE1, that arose from the whole genome duplication
12467.7	5155.11	4309.94	0.413477	0.345688	1.1961	1772755_at	MCH1	Protein with similarity to mammalian monocarboxylate permeases, which are involved in transport of monocarboxylic acids across the plasma membrane; mutant is not deficient in monocarboxylate transport
10681.7	4413.61	9197.64	0.413193	0.861065	0.479863	1774660_at	IZH3	Membrane protein involved in zinc ion homeostasis, member of the four-protein IZH family, expression induced by zinc deficiency; deletion reduces sensitivity to elevated zinc and shortens lag phase, overexpression reduces Zap1p activity
4149.94	1714.71	1154.95	0.413189	0.278305	1.48466	1771805_at	TPO5	Protein involved in excretion of putrescine and spermidine; putative polyamine transporter in the Golgi or post-Golgi vesicles
13468.3	5552.94	796.198	0.412298	0.0591165	6.97433	1776166_at	SRY1	3-hydroxyaspartate dehydratase, deaminates L-threo-3-hydroxyaspartate to form oxaloacetate and ammonia; required in the presence of hydroxyaspartate; highly similar to mouse serine racemase (Srr) but has no serine racemase activity
2194.75	903.943	442.614	0.411865	0.201669	2.04229	1773573_at	GNP1	High-affinity glutamine permease; also transports Leu, Ser, Thr, Cys, Met and Asn; expression is fully dependent on Grr1p and modulated by the Ssy1p-Ptr3p-Ssy5p (SPS) sensor of extracellular amino acids; GNP1 has a paralog, AGP1, that arose from the whole genome duplication
5238.94	2156.74	1353.43	0.411674	0.25834	1.59354	1771544_at	SXM1	Nuclear transport factor (karyopherin) involved in protein transport between the cytoplasm and nucleoplasm; similar to Nmd5p, Cse1p, Lph2p, and the human cellular apoptosis susceptibility protein, CAS1
2212.94	910.277	693.612	0.411342	0.313434	1.31237	1769921_at	YMR221C	Putative protein of unknown function; the authentic, non-tagged protein is detected in highly purified mitochondria in high-throughput studies; physical interaction with Atg27p suggests a possible role in autophagy
3098.68	1274.61	718.671	0.411339	0.231928	1.77356	1769434_at	RMT2	Arginine N5 methyltransferase; methylates ribosomal protein Rpl12 (L12) on Arg67; relative distribution to the nucleus increases upon DNA replication stress
8565.77	3521.44	1729.87	0.411106	0.201951	2.03567	1772283_at	CEM1	Mitochondrial beta-keto-acyl synthase with possible role in fatty acid synthesis; required for mitochondrial respiration
4900.61	2014.61	1920.44	0.411094	0.391877	1.04904	1771167_at	NBP35	Essential iron-sulfur cluster binding protein localized in the cytoplasm; forms a complex with Cfd1p that is involved in iron-sulfur protein assembly in the cytosol; similar to P-loop NTPases
5865.61	2403.28	27430.6	0.409723	4.67651	0.0876131	1774137_at	CYC7	Cytochrome c isoform 2, expressed under hypoxic conditions; electron carrier of the mitochondrial intermembrane space that transfers electrons from ubiquinone-cytochrome c oxidoreductase to cytochrome c oxidase during cellular respiration; protein abundance increases in response to DNA replication stress; CYC7 has a paralog, CYC1, that arose from the whole genome duplication
3444.77	1407.94	744.778	0.408719	0.216205	1.89042	1779808_at	NAN1	U3 snoRNP protein, component of the small (ribosomal) subunit (SSU) processosome containing U3 snoRNA; required for the biogenesis of18S rRNA
1797.11	734.205	984.958	0.408548	0.548079	0.745418	1770347_at	YCR007C	Putative integral membrane protein, member of DUP240 gene family; YCR007C is not an essential gene
3814.8	1556.91	595.277	0.408125	0.156044	2.61544	1777311_at	ASG1	Zinc cluster protein proposed to function as a transcriptional regulator involved in the stress response; null mutants have a respiratory deficiency, calcofluor white sensitivity and slightly increased cycloheximide resistance
182.943	74.6367	98.9445	0.407977	0.540848	0.754329	1774863_at	YLR012C	Putative protein of unknown function; YLR012C is not an essential gene
8280.73	3371.28	3648.6	0.407123	0.440613	0.923993	1777381_at	IXR1	Transcriptional repressor that regulates hypoxic genes during normoxia; involved in the aerobic repression of genes such as COX5b, TIR1, and HEM13; binds DNA intrastrand cross-links formed by cisplatin; HMG (high mobility group box) domain containing protein which binds and bends cisplatin-modified DNA, blocking excision repair; IXR1 has a paralog, ABF2, that arose from the whole genome duplicati…
95.2788	38.7342	47.0129	0.406535	0.493424	0.823905	1770450_at	RRT5	Putative protein of unknown function; non-essential gene identified in a screen for mutants with increased levels of rDNA transcription; expressed at high levels during sporulation
3167.94	1286.77	4032.94	0.406184	1.27305	0.319064	1778654_at	CAR1	Arginase, responsible for arginine degradation, expression responds to both induction by arginine and nitrogen catabolite repression; disruption enhances freeze tolerance
5376.91	2183.15	729.943	0.406024	0.135755	2.99085	1776428_at	SKP2	F-box protein of unknown function predicted to be part of an SCF ubiquitin protease complex; involved in regulating protein levels of sulfur metabolism enzymes; may interact with ribosomes, based on co-purification experiments
2882.61	1170.06	1424.71	0.405903	0.494242	0.821263	1770740_at	AGE2	ADP-ribosylation factor (ARF) GTPase activating protein (GAP) effector, involved in Trans-Golgi-Network (TGN) transport; contains C2C2H2 cysteine/histidine motif
528.277	214.405	921.532	0.405857	1.74441	0.232662	1771081_at	ADK2	Mitochondrial adenylate kinase, catalyzes the reversible synthesis of GTP and AMP from GDP and ADP; may serve as a back-up for synthesizing GTP or ADP depending on metabolic conditions; 3' sequence of ADK2 varies with strain background
64.9945	26.3773	41.4252	0.405839	0.637365	0.636746	1771967_at	YMR242W-A	Putative protein of unknown function
2636.55	1068.94	1301.61	0.405433	0.49368	0.821247	1774689_at	SPT2	Protein involved in negative regulation of transcription; required for RNA polyadenylation; exhibits regulated interactions with both histones and SWI-SNF components; relocalizes to the cytosol in response to hypoxia; similar to mammalian HMG1 proteins
14548.9	5879.66	1002.38	0.404129	0.0688973	5.86567	1778766_at	OAC1	Mitochondrial inner membrane transporter, transports oxaloacetate, sulfate, thiosulfate, and isopropylmalate; member of the mitochondrial carrier family
14281.6	5767.21	1744.06	0.403821	0.122119	3.30678	1769691_at	ALT1	Alanine transaminase (glutamic pyruvic transaminase); involved in alanine biosynthesis and catabolism; TOR1-independent role in determining chronological lifespan; expression is induced in the presence of alanine; repression is mediated by Nrg1p; ALT1 has a paralog, ALT2, that arose from the whole genome duplication; Alt2p is catalytically inactive
2753.09	1110.91	1302.61	0.403513	0.473145	0.852831	1774721_at	ENP1	Protein associated with U3 and U14 snoRNAs, required for pre-rRNA processing and 40S ribosomal subunit synthesis; localized in the nucleus and concentrated in the nucleolus
3887.94	1564.28	1309.94	0.40234	0.336924	1.19416	1770209_at	MAS2	Larger subunit of the mitochondrial processing protease (MPP), essential processing enzyme that cleaves the N-terminal targeting sequences from mitochondrially imported proteins
9753.93	3915.78	2225.61	0.401456	0.228176	1.75942	1770010_at	PAR32	Putative protein of unknown function; hyperphosphorylated upon rapamycin treatment in a Tap42p-dependent manner; green fluorescent protein (GFP)-fusion protein localizes to the cytoplasm; PAR32 is not an essential gene
1151.08	461.653	7295.28	0.40106	6.33775	0.0632811	1779307_at	EHT1	Acyl-coenzymeA:ethanol O-acyltransferase; plays a minor role in medium-chain fatty acid ethyl ester biosynthesis; possesses short-chain esterase activity; localizes to lipid particles and the mitochondrial outer membrane; EHT1 has a paralog, EEB1, that arose from the whole genome duplication
2670.42	1070.94	1004.84	0.401039	0.376285	1.06578	1774570_at	AFT1	Transcription factor involved in iron utilization and homeostasis; binds consensus site PyPuCACCCPu and activates transcription in response to changes in iron availability; in iron-replete conditions activity is negatively regulated by Grx3p, Grx4p, and Fra2p, which regulate Aft1p translocation from the nucleus to the cytoplasm; AFT1 has a paralog, AFT2, that arose from the whole genome duplicati…
3592.28	1440.28	3857.44	0.400936	1.07381	0.373376	1775390_at	YPK2	Protein kinase with similarity to serine/threonine protein kinase Ypk1p; functionally redundant with YPK1 at the genetic level; participates in a signaling pathway required for optimal cell wall integrity; homolog of mammalian kinase SGK; YPK2 has a paralog, YPK1, that arose from the whole genome duplication
370.014	148.277	150.277	0.400733	0.406138	0.986691	1770367_at	YFR035C	Putative protein of unknown function, deletion mutant exhibits synthetic phenotype with alpha-synuclein
4597.46	1842.28	1030.23	0.400717	0.224087	1.78822	1780138_at	LEU9	Alpha-isopropylmalate synthase II (2-isopropylmalate synthase); catalyzes the first step in the leucine biosynthesis pathway; the minor isozyme, responsible for the residual alpha-IPMS activity detected in a leu4 null mutant; LEU9 has a paralog, LEU4, that arose from the whole genome duplication
1618.15	647.943	1548.44	0.400423	0.956919	0.41845	1779112_at	HEM13	Coproporphyrinogen III oxidase, an oxygen requiring enzyme that catalyzes the sixth step in the heme biosynthetic pathway; transcription is repressed by oxygen and heme (via Rox1p and Hap1p)
495.4	198.313	337.277	0.400309	0.680817	0.587984	1771962_at	ARO7	Chorismate mutase, catalyzes the conversion of chorismate to prephenate to initiate the tyrosine/phenylalanine-specific branch of aromatic amino acid biosynthesis
8132.5	3249.11	3052.96	0.399522	0.375402	1.06425	1773513_at	RAS2	GTP-binding protein; regulates nitrogen starvation response, sporulation, and filamentous growth; farnesylation and palmitoylation required for activity and localization to plasma membrane; homolog of mammalian Ras proto-oncogenes; RAS2 has a paralog, RAS1, that arose from the whole genome duplication
4121.64	1645.61	2935.83	0.399261	0.712297	0.560526	1777744_at	YHR078W	High osmolarity-regulated gene of unknown function
12327.3	4913.43	10078.6	0.398581	0.817584	0.487511	1774401_at	PMA1	Plasma membrane H+-ATPase, pumps protons out of the cell; major regulator of cytoplasmic pH and plasma membrane potential; P2-type ATPase; Hsp30p plays a role in Pma1p regulation; interactions with Std1p appear to propagate [GAR+]
16523.7	6582.98	13280.9	0.398397	0.803753	0.495671	1778079_at	BTN2	v-SNARE binding protein; facilitates specific protein retrieval from a late endosome to the Golgi; modulates arginine uptake, possible role in mediating pH homeostasis between the vacuole and plasma membrane H(+)-ATPase; BTN2 has a paralog, CUR1, that arose from the whole genome duplication
10563.6	4204.12	5354.99	0.397981	0.506928	0.785084	1771591_at	SUR2	Sphinganine C4-hydroxylase, catalyses the conversion of sphinganine to phytosphingosine in sphingolipid biosyntheis
2403.32	955.112	795.61	0.397414	0.331047	1.20048	1770599_at	MUD2	Protein involved in early pre-mRNA splicing; component of the pre-mRNA-U1 snRNP complex, the commitment complex; interacts with Msl5p/BBP splicing factor and Sub2p; similar to metazoan splicing factor U2AF65
2270.37	899.943	1688.68	0.396387	0.743793	0.532926	1770362_s_at	DOG1 /// DOG2	2-deoxyglucose-6-phosphate phosphatase; member of a family of low molecular weight phosphatases, induced by oxidative and osmotic stress, confers 2-deoxyglucose resistance when overexpressed; DOG2 has a paralog, DOG1, that arose from a single-locus duplication /// 2-deoxyglucose-6-phosphate phosphatase; member of a family of low molecular weight phosphatases, induced by oxidative and osmotic stre…
5335.28	2112.28	647.648	0.395908	0.12139	3.26146	1779538_at	NUP100	FG-nucleoporin component of central core of the nuclear pore complex (NPC); contributes directly to nucleocytoplasmic transport and maintenance of the NPC permeability barrier and is involved in gene tethering at the nuclear periphery; NUP100 has a paralog, NUP116, that arose from the whole genome duplication
4038.43	1596.94	2107.97	0.395436	0.521977	0.757575	1776601_at	TOM5	Component of the TOM (translocase of outer membrane) complex responsible for recognition and initial import of all mitochondrially directed proteins; involved in transfer of precursors from the Tom70p and Tom20p receptors to the Tom40p pore
214.943	84.9535	53.248	0.395237	0.24773	1.59543	1777726_at	MER1	Protein with RNA-binding motifs required for meiosis-specific mRNA splicing; required for chromosome pairing and meiotic recombination; Mer1p regulon embraces four essential meiotic pre-mRNAs: REC107, HFM1, AMA1 and SPO22
759.61	299.943	243.601	0.394865	0.320692	1.23129	1773104_s_at	YBL005W-A /// YBL005W-B /// YDR170W-A /// YMR045C /// YMR046C /// YNL284C-A /// YNL284C-B	Retrotransposon TYA Gag gene co-transcribed with TYB Pol; translated as TYA or TYA-TYB polyprotein; Gag is a nucleocapsid protein that is the structural constituent of virus-like particles (VLPs); similar to retroviral Gag /// Retrotransposon TYA Gag gene co-transcribed with TYB Pol; translated as TYA or TYA-TYB polyprotein; Gag is a nucleocapsid protein that is the structural constituent of viru…
6637.11	2608.93	3868.5	0.393083	0.582859	0.674404	1779454_at	KHA1	Putative K+/H+ antiporter with a probable role in intracellular cation homeostasis, localized to Golgi vesicles and detected in highly purified mitochondria in high-throughput studies
3007.5	1179.94	593.255	0.392334	0.197258	1.98893	1773719_at	NOC2	Protein that forms a nucleolar complex with Mak21p that binds to 90S and 66S pre-ribosomes, as well as a nuclear complex with Noc3p that binds to 66S pre-ribosomes; both complexes mediate intranuclear transport of ribosomal precursors
2088.02	816.61	829.77	0.391092	0.397395	0.98414	1777786_at	TPA1	Poly(rA)-binding protein involved in translation termination efficiency, mRNA poly(A) tail length and mRNA stability; interacts with Sup45p (eRF1), Sup35p (eRF3) and Pab1p; similar to prolyl 4-hydroxylases; binds Fe(III) and 2-oxoglutarate
1834.94	716.61	704.497	0.390535	0.383934	1.01719	1776689_at	AIM10	Protein with similarity to tRNA synthetases; non-tagged protein is detected in purified mitochondria; null mutant is viable and displays elevated frequency of mitochondrial genome loss
4130.28	1610.6	1300.42	0.389951	0.31485	1.23853	1774086_at	RDS3	Component of the SF3b subcomplex of the U2 snRNP, zinc cluster protein involved in pre-mRNA splicing and cycloheximide resistance
24475.4	9539.28	14323.8	0.389749	0.585231	0.665975	1777467_at	IGO1	Protein required for initiation of G0 program; prevents degradation of nutrient-regulated mRNAs via the 5'-3' mRNA decay pathway; phosphorylated by Rim15p; GFP protein localizes to the cytoplasm and nucleus; IGO1 has a paralog, IGO2, that arose from the whole genome duplication
7906.94	3079.28	1914.37	0.38944	0.242113	1.60851	1774903_at	DBP3	RNA-Dependent ATPase, member of DExD/H-box family; involved in cleavage of site A3 within the ITS1 spacer during rRNA processing; not essential for growth, but deletion causes severe slow-growth phenotype
4236.28	1649.61	540.702	0.389401	0.127636	3.05087	1779745_at	TSR2	Protein with a potential role in pre-rRNA processing
7675.94	2983.85	1110.15	0.388728	0.144627	2.68779	1771405_at	PAN5	2-dehydropantoate 2-reductase, part of the pantothenic acid pathway, structurally homologous to E. coli panE
1432.37	555.943	1026.62	0.388129	0.716729	0.541528	1772985_at	ERT1	Transcriptional regulator of nonfermentable carbon utilization; GFP-fusion protein localizes to cytoplasm, nucleus; null mutation affects periodicity of transcriptional and metabolic oscillation; plays role in restricting Ty1 transposition
3871.61	1499.61	934.777	0.387335	0.241444	1.60424	1772508_at	NOP7	Component of several different pre-ribosomal particles; forms a complex with Ytm1p and Erb1p that is required for maturation of the large ribosomal subunit; required for exit from G<sub>0</sub> and the initiation of cell proliferation
3179.78	1230.28	631.512	0.386907	0.198603	1.94815	1776498_at	UTP15	Nucleolar protein, component of the small subunit (SSU) processome containing the U3 snoRNA that is involved in processing of pre-18S rRNA
2698.67	1042.61	1741.63	0.386342	0.645364	0.598642	1770720_at	YEH2	Steryl ester hydrolase; catalyzes steryl ester hydrolysis at the plasma membrane; involved in sterol metabolism; YEH2 has a paralog, YEH1, that arose from the whole genome duplication
1047.94	404.804	2026.67	0.386284	1.93395	0.199739	1773546_at	FRE3	Ferric reductase, reduces siderophore-bound iron prior to uptake by transporters; expression induced by low iron levels
2908.94	1123.61	657.126	0.386261	0.225899	1.70989	1773034_at	ARE1	Acyl-CoA:sterol acyltransferase; endoplasmic reticulum enzyme that contributes the major sterol esterification activity in the absence of oxygen; ARE1 has a paralog, ARE2, that arose from the whole genome duplication
5783.61	2232.61	1404.5	0.386024	0.242841	1.58962	1777796_at	TEA1	Ty1 enhancer activator required for full levels of Ty enhancer-mediated transcription; C6 zinc cluster DNA-binding protein
1783.43	687.943	768.069	0.385741	0.430669	0.895679	1771206_at	MCD4	Protein involved in glycosylphosphatidylinositol (GPI) anchor synthesis; multimembrane-spanning protein that localizes to the endoplasmic reticulum; highly conserved among eukaryotes
1875.94	722.943	425.529	0.385376	0.226834	1.69893	1770245_at	BUD17	Putative pyridoxal kinase, a key enzyme in vitamin B6 metabolism; involved in bud-site selection; diploid mutants display a random rather than a bipolar budding pattern; similarity to yeast BUD16 and human pyridoxal kinase (PDXK)
1852.94	713.277	264.324	0.384943	0.142651	2.6985	1770315_at	ALG12	Alpha-1,6-mannosyltransferase localized to the ER; responsible for the addition of the alpha-1,6 mannose to dolichol-linked Man7GlcNAc2, acts in the dolichol pathway for N-glycosylation
1156.61	444.824	664.515	0.384593	0.574537	0.669397	1774822_at	CTF3	Outer kinetochore protein that forms a complex with Mcm16p and Mcm22p; may bind the kinetochore to spindle microtubules; orthologous to human centromere constitutive-associated network (CCAN) subunit CENP-I and fission yeast mis6
215.943	83.0361	658.386	0.384527	3.04888	0.126121	1774321_at	DAL3	Ureidoglycolate hydrolase, converts ureidoglycolate to glyoxylate and urea in the third step of allantoin degradation; expression sensitive to nitrogen catabolite repression
1962.03	754.239	1843.61	0.384419	0.939646	0.40911	1770571_at	MVD1	Mevalonate pyrophosphate decarboxylase, essential enzyme involved in the biosynthesis of isoprenoids and sterols, including ergosterol; acts as a homodimer
4420.44	1689.21	843.277	0.382135	0.190768	2.00315	1770868_at	SMD2	Core Sm protein Sm D2; part of heteroheptameric complex (with Smb1p, Smd1p, Smd3p, Sme1p, Smx3p, and Smx2p) that is part of the spliceosomal U1, U2, U4, and U5 snRNPs; homolog of human Sm D2
7254.78	2771.93	2173.97	0.382083	0.29966	1.27505	1770856_at	YDR090C	Putative protein of unknown function
6289.3	2401.61	2359.3	0.381856	0.375129	1.01793	1777882_at	LEA1	Component of U2 snRNP; disruption causes reduced U2 snRNP levels; physically interacts with Msl1p; putative homolog of human U2A' snRNP protein
1440.28	549.211	798.844	0.381323	0.554646	0.687507	1769938_at	RMA1	Putative dihydrofolate synthetase; similar to E. coli folylpolyglutamate synthetase/dihydrofolate synthetase; the authentic, non-tagged protein is detected in highly purified mitochondria in high-throughput studies; RMA1 has a paralog, FOL3, that arose from the whole genome duplication
21055.9	8006.44	14388.9	0.380247	0.683368	0.55643	1777350_at	BDH1	NAD-dependent (R,R)-butanediol dehydrogenase, catalyzes oxidation of (R,R)-2,3-butanediol to (3R)-acetoin, oxidation of meso-butanediol to (3S)-acetoin, and reduction of acetoin; enhances use of 2,3-butanediol as an aerobic carbon source
6254.28	2368.41	5041.61	0.378687	0.806106	0.469773	1777192_at	RFS1	Protein of unknown function; member of a flavodoxin-like fold protein family that includes Pst2p and Ycp4p; green fluorescent protein (GFP)-fusion protein localizes to the cytoplasm in a punctate pattern; RFS1 has a paralog, PST2, that arose from the whole genome duplication
2330.94	882.141	3040.65	0.378448	1.30447	0.290116	1778686_at	TPO4	Polyamine transporter of the major facilitator superfamily; member of the 12-spanner drug:H(+) antiporter DHA1 family; recognizes spermine, putrescine, and spermidine; localizes to the plasma membrane
4114.06	1555.61	1684.4	0.378121	0.409424	0.923542	1774121_at	RCR1	Protein of the ER membrane involved in cell wall chitin deposition; may function in the endosomal-vacuolar trafficking pathway, helping determine whether plasma membrane proteins are degraded or routed to the plasma membrane; RCR1 has a paralog, RCR2, that arose from the whole genome duplication
1382.2	522.61	421.018	0.378101	0.304601	1.2413	1771935_at	EKI1	Ethanolamine kinase; primarily responsible for phosphatidylethanolamine synthesis via the CDP-ethanolamine pathway; exhibits some choline kinase activity, thus contributing to phosphatidylcholine synthesis via the CDP-choline pathway; EKI1 has a paralog, CKI1, that arose from the whole genome duplication
6865.17	2588.94	5838.92	0.377113	0.850513	0.443394	1770949_at	MCM1	Transcription factor involved in cell-type-specific transcription and pheromone response; plays a central role in the formation of both repressor and activator complexes; relocalizes to the cytosol in response to hypoxia
1779.94	670.61	2159.85	0.376759	1.21344	0.310489	1775634_at	CDC3	Component of the septin ring that is required for cytokinesis; septins are GTP-binding proteins that assemble with other septins into rod-like complexes that can associate with other rods to form filament polymers; septin rings at the mother-bud neck act as scaffolds for recruiting factors needed for cell division and as barriers to prevent diffusion of specific proteins between mother and daught…
9305.28	3500.28	2125.18	0.37616	0.228384	1.64705	1777242_at	FRS1	Beta subunit of cytoplasmic phenylalanyl-tRNA synthetase, forms a tetramer with Frs2p to generate active enzyme; able to hydrolyze mis-aminoacylated tRNA-Phe, which could contribute to translational quality control
4320.31	1622.28	1181.28	0.3755	0.273424	1.37332	1776791_at	POX1	Fatty-acyl coenzyme A oxidase, involved in the fatty acid beta-oxidation pathway; localized to the peroxisomal matrix
2266.61	848.943	365.501	0.374543	0.161254	2.32269	1777509_at	CAF120	Part of the CCR4-NOT transcriptional regulatory complex; involved in controlling mRNA initiation, elongation, and degradation; CAF120 has a paralog, SKG3, that arose from the whole genome duplication
7005.61	2623.01	4511.66	0.374416	0.644007	0.581385	1779072_at	YIL002W-A	Putative protein of unknown function; identified by expression profiling and mass spectrometry
1526.26	571.266	131.943	0.374291	0.0864488	4.32963	1770513_at	SRL4	Protein of unknown function; involved in regulation of dNTP production; null mutant suppresses the lethality of lcd1 and rad53 mutations; expression is induced by Kar4p
1568.3	586.61	586.61	0.374041	0.374041	1	1774170_at	RSA3	Protein with a likely role in ribosomal maturation, required for accumulation of wild-type levels of large (60S) ribosomal subunits; binds to the helicase Dbp6p in pre-60S ribosomal particles in the nucleolus
838.579	313.277	694.277	0.373581	0.827921	0.451227	1771158_at	YLR342W-A	Putative protein of unknown function
3597.28	1338.01	1157.02	0.371952	0.321638	1.15643	1778401_at	BUD13	Subunit of the RES complex, which is required for nuclear pre-mRNA retention and splicing; involved in bud-site selection; diploid mutants display a unipolar budding pattern instead of the wild-type bipolar pattern
1281.38	476.289	1486.61	0.3717	1.16016	0.320386	1773891_at	EXO1	5'-3' exonuclease and flap-endonuclease; involved in recombination, double-strand break repair and DNA mismatch repair; member of the Rad2p nuclease family, with conserved N and I nuclease domains; relative distribution to the nucleus increases upon DNA replication stress; EXO1 has a paralog, DIN7, that arose from the whole genome duplication
2545.9	945.943	536.613	0.371556	0.210776	1.7628	1773086_at	TRM82	Catalytic subunit of a tRNA methyltransferase complex; Trm8p and Trm82p comprise an enzyme that catalyzes a methyl-transfer from S-adenosyl-l-methionine to the N(7) atom of guanine at position 46 in tRNA; Trm8 lacks catalytic activity if not bound to Trm82p; relocalizes to the cytosol in response to hypoxia
13081.1	4859.05	10205.2	0.371456	0.780151	0.476133	1778107_at	TIM17	Essential subunit of the Translocase of the Inner Mitochondrial membrane (TIM23 complex); with Tim23p, contributes to the architecture and function of the import channel; may link the import motor to the core TIM23 complex
2464.94	913.038	594.549	0.370409	0.241202	1.53568	1778188_at	OTU2	Protein of unknown function; may interact with ribosomes, based on co-purification experiments; member of the ovarian tumor-like (OTU) superfamily of predicted cysteine proteases; shows cytoplasmic localization; protein abundance increases in response to DNA replication stress
8144.54	3013.61	3834.3	0.370016	0.470782	0.78596	1775362_at	YET2	Protein of unknown function that may interact with ribosomes, based on co-purification experiments; homolog of human BAP31 protein; YET2 has a paralog, YET1, that arose from the whole genome duplication
7534.92	2784.15	1465.61	0.3695	0.194509	1.89965	1769852_at	MAK5	Essential nucleolar protein, putative DEAD-box RNA helicase required for maintenance of M1 dsRNA virus; involved in biogenesis of large (60S) ribosomal subunits
4929.74	1820.61	3260.61	0.369311	0.661415	0.558365	1776447_at	YNG2	Subunit of NuA4, an essential histone acetyltransferase complex; positions Piccolo NuA4 for efficient acetylation of histone H4 or histone H2A; relocalizes to the cytosol in response to hypoxia; similar to human tumor suppressor ING1 and its isoforms ING4 and ING5
7680.28	2827.08	2953.86	0.368096	0.384603	0.95708	1778702_at	HTS1	Cytoplasmic and mitochondrial histidine tRNA synthetase; efficient mitochondrial localization requires both a presequence and an amino-terminal sequence; mutations in human ortholog HARS2 are associated with Perrault syndrome
16650.9	6113.61	3080.88	0.367163	0.185027	1.98437	1779734_at	GUA1	GMP synthase; highly conserved enzyme that catalyzes the second step in the biosynthesis of GMP from inosine 5'-phosphate (IMP); transcription is not subject to regulation by guanine but is negatively regulated by nutrient starvation; reduction-of-function mutation gua1-G388D causes changes in cellular guanine nucleotide pools, defects in general protein synthesis, and impaired translation of GCN…
1238.22	453.61	587.767	0.36634	0.474686	0.771752	1777802_at	YHR210C	Putative aldose 1-epimerase superfamily protein; non-essential gene; highly expressed under anaeorbic conditions
1017.33	372.533	1271.94	0.366187	1.25028	0.292885	1770144_at	GAS2	1,3-beta-glucanosyltransferase, involved with Gas4p in spore wall assembly; has similarity to Gas1p
2111.25	769.61	224.277	0.364528	0.106229	3.43152	1770074_at	YBR141C	Nucleolar S-adenosylmethionine-dependent rRNA methyltransferase; methylates adenine (m1A) of the large subunit (LSU) rRNA at position 2142; belongs to Rossmann fold superfamily; green fluorescent protein (GFP)-fusion protein localizes to the nucleolus; YBR141C is not an essential gene
1545.52	561.37	917.61	0.363225	0.593723	0.611775	1771173_at	RPB9	RNA polymerase II subunit B12.6; contacts DNA; mutations affect transcription start site selection and fidelity of transcription
4813.11	1748.04	2041.95	0.363184	0.424248	0.856065	1770988_at	HLJ1	Co-chaperone for Hsp40p, anchored in the ER membrane; with its homolog Ydj1p promotes ER-associated protein degradation (ERAD) of integral membrane substrates; similar to E. coli DnaJ
8165.74	2962.28	3214.4	0.362769	0.393645	0.921564	1778563_at	ALT2	Catalytically inactive alanine transaminase; expression is repressed in the presence of alanine and repression is mediated by Nrg1p; ALT2 has a paralog, ALT1, that arose from the whole genome duplication
16678.6	6048.71	20066.2	0.362663	1.20311	0.301438	1777753_at	RGI1	Protein of unknown function; involved in energy metabolism under respiratory conditions; protein abundance is increased upon intracellular iron depletion or in response to DNA replication stress; RGI1 has a paralog, RGI2, that arose from the whole genome duplication
999.03	362.277	751.256	0.362628	0.751985	0.482228	1777299_at	MPS2	Essential membrane protein localized at nuclear envelope and SPBs; required for insertion of the newly duplicated spindle pole body into the nuclear envelope; potentially phosphorylated by Cdc28p; MPS2 has a paralog, CSM4, that arose from the whole genome duplication
1452.94	526.641	740.277	0.362465	0.509501	0.711412	1778201_at	YDL129W	Protein of unknown function; green fluorescent protein (GFP)-fusion protein localizes to the cytoplasm and the nucleus; YDL129W is not an essential gene; relative distribution to the nucleus increases upon DNA replication stress
7874.45	2850.3	2445.61	0.361969	0.310575	1.16548	1777616_at	YML018C	Protein of unknown function; green fluorescent protein (GFP)-fusion protein localizes to the membrane of the vacuole; physical interaction with Atg27p suggests a possible role in autophagy; YML018C is not an essential gene; relative distribution to the vacuolar membrane decreases upon DNA replication stress; YML018C has a paralog, THI74, that arose from the whole genome duplication
8307.81	3002.69	3130.28	0.36143	0.376787	0.959242	1773804_at	RAD16	Protein that recognizes and binds damaged DNA in an ATP-dependent manner (with Rad7p) during nucleotide excision repair; subunit of Nucleotide Excision Repair Factor 4 (NEF4) and the Elongin-Cullin-Socs (ECS) ligase complex
2430.61	876.6	1362.85	0.36065	0.560702	0.643213	1773305_at	HMX1	ER localized heme oxygenase, involved in heme degradation during iron starvation and in the oxidative stress response; expression is regulated by AFT1 and oxidative stress; relocates to the perinuclear region in the presence of oxidants
1315.66	473.822	1000.28	0.360139	0.760283	0.473691	1770685_at	YPP1	Cargo-transport protein involved in endocytosis; interacts with phosphatidylinositol-4-kinase Stt4; GFP-fusion protein localizes to the cytoplasm; YGR198W is an essential gene
6906.94	2483.02	6045.72	0.359496	0.87531	0.410707	1777168_at	LIP5	Protein involved in biosynthesis of the coenzyme lipoic acid, has similarity to E. coli lipoic acid synthase
3460.3	1242.51	852.777	0.359076	0.246446	1.45702	1773559_at	YKU70	Subunit of the telomeric Ku complex (Yku70p-Yku80p), involved in telomere length maintenance, structure and telomere position effect; relocates to sites of double-strand cleavage to promote nonhomologous end joining during DSB repair
5747.23	2058.76	3966.94	0.358218	0.690236	0.518979	1770583_at	TRR1	Cytoplasmic thioredoxin reductase; key regulatory enzyme that determines the redox state of the thioredoxin system, which acts as a disulfide reductase system and protects cells against both oxidative and reductive stress; protein abundance increases in response to DNA replication stress; TRR1 has a paralog, TRR2, that arose from the whole genome duplication
130.347	46.6047	59.8825	0.357542	0.459407	0.778269	1774517_at	YPL277C	Putative protein of unknown function; localized to the membranes; gene expression regulated by copper levels
7000.02	2500.61	2011.11	0.357229	0.287301	1.2434	1771629_at	SAS5	Subunit of the SAS complex (Sas2p, Sas4p, Sas5p), which acetylates free histones and nucleosomes and regulates transcriptional silencing; stimulates Sas2p HAT activity
15533.1	5532.28	4300.23	0.35616	0.276843	1.28651	1776709_at	ERO1	Thiol oxidase required for oxidative protein folding in the ER; essential for maintaining proper redox balance in ER; feedback regulation of Ero1p occurs via reduction and oxidation of Ero1p regulatory bonds; reduced Pdi1p activates Ero1p by direct reduction of Ero1p regulatory bonds; depletion of thiol substrates and accumulation of oxidized Pdi1p results in inactivation of Ero1p by both Pdi1p-m…
6223.03	2215.78	10901.4	0.35606	1.75178	0.203257	1773890_at	APJ1	Chaperone with a role in SUMO-mediated protein degradation; member of the DnaJ-like family; conserved across eukaryotes; overexpression interferes with propagation of the [Psi+] prion; the authentic, non-tagged protein is detected in highly purified mitochondria in high-throughput studies; forms nuclear foci upon DNA replication stress
213.277	75.8632	125.399	0.355703	0.587964	0.604974	1777128_at	YGR153W	Putative protein of unknown function
8005.4	2846.94	4041.61	0.355628	0.504861	0.704407	1770431_at	TFA2	TFIIE small subunit, involved in RNA polymerase II transcription initiation
5695.61	2019.94	6140.28	0.354648	1.07807	0.328965	1774403_at	YLR177W	Putative protein of unknown function; phosphorylated by Dbf2p-Mob1p in vitro; some strains contain microsatellite polymophisms at this locus; not an essential gene; YLR177W has a paralog, PSP1, that arose from the whole genome duplication
1945.65	689.943	5440.03	0.354609	2.796	0.126827	1775734_at	CTR1	High-affinity copper transporter of the plasma membrane; mediates nearly all copper uptake under low copper conditions; transcriptionally induced at low copper levels and degraded at high copper levels; protein increases in abundance and relocalizes from nucleus to plasma membrane upon DNA replication stress
4169.61	1476.03	13696.3	0.353998	3.28479	0.107769	1770920_at	COA2	Cytochrome oxidase assembly factor; null mutation results in respiratory deficiency with specific loss of cytochrome oxidase activity; functions downstream of assembly factors Mss51p and Coa1p and interacts with assembly factor Shy1p
1527.44	540.277	2219.07	0.353714	1.4528	0.24347	1777318_at	YML119W	Putative protein of unknown function; YML119W is not an essential gene; potential Cdc28p substrate
1729.11	610.943	1327.54	0.353329	0.767758	0.460209	1773696_at	PAM18	Constituent of the import motor (PAM complex) component of the Translocase of the Inner Mitochondrial membrane (TIM23 complex); essential J-protein cochaperone that stimulates Ssc1p ATPase activity to drive import; inhibited by Pam16p
2015.69	710.821	2202.94	0.352644	1.0929	0.322669	1774239_at	YGR079W	Putative protein of unknown function; YGR079W is not an essential gene
1368.79	482.61	880.23	0.352583	0.643074	0.548277	1771574_at	UPC2	Sterol regulatory element binding protein; induces transcription of sterol biosynthetic genes and of DAN/TIR gene products; relocates from intracellular membranes to perinuclear foci on sterol depletion; UPC2 has a paralog, ECM22, that arose from the whole genome duplication
2523.17	883.61	405.943	0.350198	0.160886	2.17668	1769675_at	YDL177C	Putative protein of unknown function; similar to the mouse IMPACT gene; YDL177C is not an essential gene
1345.64	470.525	407.277	0.349665	0.302663	1.1553	1772873_at	MAL13	MAL-activator protein, part of complex locus MAL1; nonfunctional in genomic reference strain S288C
2338.48	817.61	1072.22	0.349633	0.45851	0.762542	1771393_at	YFR039C	Putative protein of unknown function; may be involved in response to high salt and changes in carbon source; deletion mutant has decreased spore survival in Drosophila feces; YFR039C has a paralog, SHE10, that arose from the whole genome duplication
6291.44	2198.72	683.393	0.349477	0.108623	3.21735	1772693_at	SWI1	Subunit of the SWI/SNF chromatin remodeling complex; regulates transcription by remodeling chromatin; required for transcription of many genes, including ADH1, ADH2, GAL1, HO, INO1 and SUC2; can form the prion [SWI+]; human homolog ARID1A is a candidate tumor suppressor gene in breast cancer
4502.16	1572.7	991.277	0.349321	0.220178	1.58654	1777531_at	YIL067C	Uncharacterized protein of unknown function
4857.14	1695.28	540.466	0.349028	0.111273	3.13669	1769890_at	RRB1	Essential nuclear protein involved in early steps of ribosome biogenesis; physically interacts with the ribosomal protein Rpl3p
14805.8	5165.93	3998.96	0.348913	0.270095	1.29182	1775986_at	PLC1	Phospholipase C, hydrolyzes phosphatidylinositol 4,5-biphosphate (PIP2) to generate the signaling molecules inositol 1,4,5-triphosphate (IP3) and 1,2-diacylglycerol (DAG); involved in regulating many cellular processes
4408.94	1536.61	597.223	0.348521	0.135457	2.57292	1772225_at	PUS1	tRNA:pseudouridine synthase; introduces pseudouridines at positions 26-28, 34-36, 65, and 67 of tRNA; nuclear protein that appears to be involved in tRNA export; also acts on U2 snRNA; PUS1 has a paralog, PUS2, that arose from the whole genome duplication
12480	4348.45	5396.11	0.348435	0.432382	0.805849	1777917_at	MTH1	Negative regulator of the glucose-sensing signal transduction pathway; required for repression of transcription by Rgt1p; interacts with Rgt1p and the Snf3p and Rgt2p glucose sensors; phosphorylated by Yck1p, triggering Mth1p degradation; MTH1 has a paralog, STD1, that arose from the whole genome duplication
6040.33	2103.44	4255.28	0.348233	0.704477	0.494314	1771218_at	YPS7	Putative GPI-anchored aspartic protease, member of the yapsin family of proteases involved in cell wall growth and maintenance; located in the cytoplasm and endoplasmic reticulum
5892.44	2050.75	8140.46	0.34803	1.38151	0.25192	1778271_at	ROX1	Heme-dependent repressor of hypoxic genes; mediates aerobic transcriptional repression of hypoxia induced genes such as COX5b and CYC7; repressor function regulated through decreased promoter occupancy in response to oxidative stress; contains an HMG domain that is responsible for DNA bending activity; involved in the hyperosmotic stress resistance
1438.06	500.277	684.53	0.347882	0.476009	0.730832	1776520_at	YNL211C	Putative protein of unknown function; green fluorescent protein (GFP)-fusion protein localizes to mitochondria; YNL211C is not an essential gene
645.15	224.277	255.842	0.347635	0.396562	0.876621	1777016_at	YBL081W	Non-essential protein of unknown function; null mutation results in a decrease in plasma membrane electron transport
1339.22	463.943	680.98	0.346428	0.508491	0.681287	1771931_at	KAR3	Minus-end-directed microtubule motor that functions in mitosis and meiosis, localizes to the spindle pole body and localization is dependent on functional Cik1p, required for nuclear fusion during mating; potential Cdc28p substrate
648.61	223.98	138.667	0.345323	0.213791	1.61524	1777214_at	YNL162W-A	Putative protein of unknown function; identified by homology
445.61	153.277	162.943	0.34397	0.365664	0.940675	1779423_at	SSP2	Sporulation specific protein that localizes to the spore wall; required for sporulation at a point after meiosis II and during spore wall formation; SSP2 expression is induced midway in meiosis
7376.61	2536.81	1384.72	0.343899	0.187717	1.83201	1776859_at	NOP1	Nucleolar protein, component of the small subunit processome complex, which is required for processing of pre-18S rRNA; has similarity to mammalian fibrillarin
1927.94	660.128	790.752	0.3424	0.410153	0.83481	1778400_at	RNH202	Ribonuclease H2 subunit, required for RNase H2 activity; related to human AGS2 that causes Aicardi-Goutieres syndrome
10277.9	3499.95	8292.93	0.34053	0.806867	0.42204	1775610_s_at	HMLALPHA2 /// HMRA2 /// MATALPHA2	Silenced copy of ALPHA2 at HML; homeobox-domain protein that associates with Mcm1p in haploid cells to repress a-specific gene expression and interacts with a1p in diploid cells to repress haploid-specific gene expression /// Silenced copy of ALPHA2 at HML; homeobox-domain protein that associates with Mcm1p in haploid cells to repress a-specific gene expression and interacts with a1p in diploid c…
3849.61	1310.14	513.894	0.34033	0.133493	2.54943	1775130_at	CNS1	TPR-containing co-chaperone; binds both Hsp82p (Hsp90) and Ssa1p (Hsp70) and stimulates the ATPase activity of SSA1, ts mutants reduce Hsp82p function while over expression suppresses the phenotypes of an HSP82 ts allele and a cpr7 deletion
3999.78	1360.94	1346.24	0.340255	0.336579	1.01092	1770098_at	PGA3	Putative cytochrome b5 reductase, localized to the plasma membrane; may be involved in regulation of lifespan; required for maturation of Gas1p and Pho8p, proposed to be involved in protein trafficking; PGA3 has a paralog, AIM33, that arose from the whole genome duplication
1024.61	348.548	575.61	0.340176	0.561785	0.605528	1778524_at	DSF2	Deletion suppressor of mpt5 mutation; relocalizes from bud neck to cytoplasm upon DNA replication stress
6354.88	2158.28	2893.81	0.339625	0.455368	0.745825	1780095_at	SLX5	Subunit of the Slx5-Slx8 SUMO-targeted ubiquitin ligase (STUbL) complex, stimulated by SUMO-modified substrates; contains a RING domain and two SIMs (SUMO-interacting motifs); forms SUMO-dependent nuclear foci, including DNA repair centers
19142	6478.61	5301.99	0.338451	0.276983	1.22192	1779031_at	SER3	3-phosphoglycerate dehydrogenase; catalyzes the first step in serine and glycine biosynthesis; SER3 has a paralog, SER33, that arose from the whole genome duplication
8439.44	2851.53	7238.28	0.337881	0.857672	0.393952	1776449_at	PTP2	Phosphotyrosine-specific protein phosphatase involved in the inactivation of mitogen-activated protein kinase (MAPK) during osmolarity sensing; dephosporylates Hog1p MAPK and regulates its localization; localized to the nucleus
2374.03	800.943	615.309	0.337377	0.259183	1.30169	1773148_at	CSE2	Subunit of the RNA polymerase II mediator complex; associates with core polymerase subunits to form the RNA polymerase II holoenzyme; component of the Middle domain of mediator; required for regulation of RNA polymerase II activity; relocalizes to the cytosol in response to hypoxia
6354.27	2140.72	11455.9	0.336894	1.80287	0.186865	1773198_at	YMR122W-A	Protein of unknown function; green fluorescent protein (GFP)-fusion protein localizes to the cytoplasm and endoplasmic reticulum
5642.61	1899.28	2986.92	0.336595	0.52935	0.635865	1777298_at	YIL152W	Putative protein of unknown function
15690.9	5269.01	20774.7	0.335799	1.324	0.253626	AFFX-r2-Sc-5.8SrRNA_at	---	---
590.943	197.429	1622.33	0.334091	2.74533	0.121694	1776829_at	HBN1	Protein of unknown function; similar to bacterial nitroreductases; green fluorescent protein (GFP)-fusion protein localizes to the cytoplasm and nucleus; protein becomes insoluble upon intracellular iron depletion; protein abundance increases in response to DNA replication stress
2243.97	746.277	482.018	0.332569	0.214806	1.54823	1772783_at	NNT1	S-adenosylmethionine-dependent methyltransferase; has a role in rDNA silencing and in lifespan determination
412.329	136.943	256.943	0.332122	0.623152	0.532971	1771078_at	FRM2	Type II nitroreductase, using NADH as reductant; mutants are defective in fatty acid mediated repression of genes involved in fatty acid biosynthesis indicative of a role in lipid signaling; involved in the oxidative stress response; transcription induction by cadmium and selenite indicates a possible role in the metal stress response; expression induced in cells treated with the mycotoxin patulin
3178.61	1055.6	1343.76	0.332096	0.422752	0.785558	1769495_at	DOT5	Nuclear thiol peroxidase which functions as an alkyl-hydroperoxide reductase during post-diauxic growth
5358.2	1777.91	4182.94	0.331812	0.780663	0.425039	1777630_at	URA1	Dihydroorotate dehydrogenase, catalyzes the fourth enzymatic step in the de novo biosynthesis of pyrimidines, converting dihydroorotic acid into orotic acid
4966.28	1646.71	618.221	0.331578	0.124484	2.66362	1775054_at	RRP46	Exosome non-catalytic core component; involved in 3'-5' RNA processing and degradation in both the nucleus and the cytoplasm; has similarity to E. coli RNase PH and to human hRrp46p (EXOSC5)
2150.85	710.943	1272.94	0.330541	0.591833	0.558504	1775764_at	YBL055C	3'-->5' exonuclease and endonuclease with a possible role in apoptosis; has similarity to mammalian and C. elegans apoptotic nucleases
1348.26	441.404	1401.61	0.327389	1.03957	0.314926	1774353_at	UPS3	Mitochondrial protein of unknown function; similar to Ups1p and Ups2p which are involved in regulation of mitochondrial cardiolipin and phosphatidylethanolamine levels; null is viable but interacts synthetically with ups1 and ups2 mutations; UPS3 has a paralog, UPS2, that arose from the whole genome duplication
3399.12	1110.61	2152.28	0.326734	0.633186	0.516016	1774486_at	SSA2	ATP binding protein involved in protein folding and vacuolar import of proteins; member of heat shock protein 70 (HSP70) family; associated with the chaperonin-containing T-complex; present in the cytoplasm, vacuolar membrane and cell wall; 98% identical with paralog Ssa1p, but subtle differences between the two proteins provide functional specificity with respect to propagation of yeast [URE3] p…
321.61	105.059	116.451	0.326667	0.362089	0.902173	1775498_at	YDR182W-A	Putative protein of unknown function; identified by fungal homology and RT-PCR
6919.94	2255.3	3325.2	0.325914	0.480524	0.678247	1775381_at	REX3	RNA exonuclease; required for maturation of the RNA component of RNase MRP; functions redundantly with Rnh70p and Rex2p in processing of U5 snRNA and RNase P RNA; member of RNase D family of exonucleases
1800.42	584.277	638.352	0.324523	0.354557	0.91529	1771565_at	ATC1	Nuclear protein; possibly involved in regulation of cation stress responses and/or in the establishment of bipolar budding pattern; relative distribution to the nucleus decreases upon DNA replication stress
2573.61	831.772	1170.94	0.323193	0.454981	0.710343	1769456_at	BLI1	Subunit of the BLOC-1 complex involved in endosomal maturation; interacts with Msb3p; green fluorescent protein (GFP)-fusion protein localizes to the endosome
9227.16	2978.28	14179.9	0.322773	1.53676	0.210035	1776760_at	CPR6	Peptidyl-prolyl cis-trans isomerase (cyclophilin); catalyzes the cis-trans isomerization of peptide bonds N-terminal to proline residues; binds to Hsp82p and contributes to chaperone activity; protein abundance increases in response to DNA replication stress
5670.44	1828.2	1485.78	0.322408	0.262022	1.23046	1779689_at	GIS4	CAAX box containing protein of unknown function, proposed to be involved in the RAS/cAMP signaling pathway
3978.28	1282.62	10340.3	0.322407	2.59918	0.124042	1770542_at	CIS3	Mannose-containing glycoprotein constituent of the cell wall; member of the PIR (proteins with internal repeats) family
13666.6	4398.28	8740.11	0.321826	0.639523	0.503229	1775990_at	YDC1	Alkaline dihydroceramidase, involved in sphingolipid metabolism; preferentially hydrolyzes dihydroceramide to a free fatty acid and dihydrosphingosine; has a minor reverse activity; YDC1 has a paralog, YPC1, that arose from the whole genome duplication
3796.11	1220.61	1277.94	0.321543	0.336645	0.955137	1774200_at	GIP3	Cytoplasmic protein that regulates protein phosphatase 1 Glc7p; overexpression relocalizes Glc7p from the nucleus and prevents chromosome segregation; may interact with ribosomes, based on co-purification experiments; GIP3 has a paralog, HER1, that arose from the whole genome duplication
4430.04	1423.22	4468.28	0.321266	1.00863	0.318516	AFFX-r2-Sc-SPT15-5_at	---	---
1077.94	344.943	314.265	0.320002	0.291541	1.09762	1776410_at	YPR196W	Putative maltose-responsive transcription factor
2619.28	837.842	390.079	0.319875	0.148926	2.14788	1773879_at	FOB1	Nucleolar protein that binds the rDNA replication fork barrier (RFB) site; required for replication fork blocking, recombinational hotspot activity, condensin recruitment to RFB and rDNA repeat segregation; related to retroviral integrases
809.32	257.882	1442.94	0.31864	1.78291	0.178719	1776002_s_at	YLR156W /// YLR157W-D /// YLR159W /// YLR161W	Putative protein of unknown function; exhibits a two-hybrid interaction with Jsn1p in a large-scale analysis; YLR156W has a paralog, YLR159W, that arose from a segmental duplication /// Putative protein of unknown function; exhibits a two-hybrid interaction with Jsn1p in a large-scale analysis; YLR156W has a paralog, YLR159W, that arose from a segmental duplication /// Putative protein of unknown…
5551.62	1767.27	3042.94	0.318335	0.548118	0.580777	1779555_at	SPT4	Component of the universally conserved Spt4/5 complex (DSIF complex); the complex has multiple roles in concert with RNA polymerases I and II, including regulation of transcription elongation, RNA processing, quality control, and transcription-coupled DNA repair; Spt4p also localizes to kinetochores and heterochromatin and affects chromosome dynamics and silencing; required for transcription thro…
4072.94	1295.28	723.355	0.31802	0.1776	1.79065	1778695_at	GET4	Protein with a role in insertion of tail-anchored proteins into the ER membrane; forms a complex with Mdy2p; highly conserved across species and homologous to human gene C7orf20
6042.7	1917.65	1742.28	0.317349	0.288327	1.10066	1771117_at	SNG1	Protein involved in resistance to nitrosoguanidine and 6-azauracil; expression is regulated by transcription factors involved in multidrug resistance; SNG1 has a paralog, YJR015W, that arose from the whole genome duplication
641.277	203.325	615.045	0.317063	0.959094	0.330586	1779075_at	OPT2	Oligopeptide transporter; member of the OPT family, with potential orthologs in S. pombe and C. albicans; also plays a role in formation of mature vacuoles
2744.11	869.943	1004.94	0.317022	0.366218	0.865664	1777790_at	RRP45	Exosome non-catalytic core component; involved in 3'-5' RNA processing and degradation in both the nucleus and the cytoplasm; has similarity to E. coli RNase PH and to human hRrp45p (PM/SCL-75, EXOSC9); protein abundance increases in response to DNA replication stress
1398.61	442.438	7010.95	0.316341	5.0128	0.0631067	1774122_at	FDH1	NAD(+)-dependent formate dehydrogenase, may protect cells from exogenous formate
3457.61	1092.39	1430.35	0.315937	0.413681	0.763722	1770048_at	YOR062C	Protein of unknown function; similar to Reg1p; expression regulated by glucose and Rgt1p; GFP-fusion protein is induced in response to the DNA-damaging agent MMS; YOR062C has a paralog, YKR075C, that arose from the whole genome duplication
4684.23	1479.92	1188.61	0.315936	0.253747	1.24508	1771961_at	DBF20	Ser/Thr kinase involved in late nuclear division; one of the mitotic exit network (MEN) proteins; necessary for the execution of cytokinesis; also plays a role in regulating the stability of SWI5 and CLB2 mRNAs; DBF20 has a paralog, DBF2, that arose from the whole genome duplication
515.459	162.277	209.683	0.31482	0.406789	0.773913	1773376_at	REC114	Protein involved in early stages of meiotic recombination; possibly involved in the coordination of recombination and meiotic division; mutations lead to premature initiation of the first meiotic division
2532.56	796.988	588.277	0.314697	0.232286	1.35478	1775116_at	GIN4	Protein kinase involved in bud growth and assembly of the septin ring; proposed to have kinase-dependent and kinase-independent activities; undergoes autophosphorylation; similar to Hsl1p; GIN4 has a paralog, KCC4, that arose from the whole genome duplication
8978.43	2819.93	1463.28	0.314079	0.162977	1.92714	1769549_at	FSF1	Putative protein, predicted to be an alpha-isopropylmalate carrier; belongs to the sideroblastic-associated protein family; non-tagged protein is detected in purified mitochondria; likely to play a role in iron homeostasis
3571.55	1116.61	3749.88	0.312641	1.04993	0.297772	AFFX-YER148w5_at	---	---
7694.78	2399.94	6209.61	0.311893	0.80699	0.386489	1770911_at	STS1	Protein required for localizing proteasomes to the nucleus; interacts with the karyopherin Srp1p; involved in ubiquitin-mediated protein degradation
538.943	168	344.403	0.311721	0.639034	0.487801	1779371_at	YIR018C-A	Putative protein of unknown function; identified by expression profiling and mass spectrometry
1734.28	537.661	979.61	0.31002	0.564852	0.548852	1770044_at	TUB3	Alpha-tubulin; associates with beta-tubulin (Tub2p) to form tubulin dimer, which polymerizes to form microtubules; expressed at lower level than Tub1p; TUB3 has a paralog, TUB1, that arose from the whole genome duplication
906.47	280.985	674.277	0.309977	0.743849	0.41672	1775617_at	YPR153W	Putative protein of unknown function
191.282	59.2674	62.4762	0.309843	0.326618	0.948639	1773568_at	VAM10	Protein involved in vacuole morphogenesis; acts at an early step of homotypic vacuole fusion that is required for vacuole tethering
4252.94	1315.99	832.907	0.309431	0.195842	1.58	1778623_at	STN1	Telomere end-binding and capping protein, plays a key role with Pol12p in linking telomerase action with completion of lagging strand synthesis, and in a regulatory step required for telomere capping
1846.28	570.39	1237.78	0.308941	0.670418	0.460819	1775451_at	OST4	Subunit of the oligosaccharyltransferase complex of the ER lumen, which catalyzes protein asparagine-linked glycosylation; type I membrane protein required for incorporation of Ost3p or Ost6p into the OST complex
12748.3	3912.4	2412.61	0.306895	0.189249	1.62165	1776248_at	XDJ1	Chaperone with a role in facilitating mitochondrial protein import; ascomycete-specific member of the DnaJ-like family, closely related to Ydj1p; predicted to be C-terminally prenylated; the authentic, non-tagged protein is detected in highly purified mitochondria in high-throughput studies
5557.5	1704.61	2747.24	0.306722	0.49433	0.62048	1771820_at	RPC10	RNA polymerase subunit ABC10-alpha, found in RNA pol I, II, and III; relocalizes from nucleolus to cytoplasm upon DNA replication stress
6651	2039.94	2315.94	0.306712	0.348208	0.880829	1770751_at	YPL272C	Putative protein of unknown function; gene expression induced in response to ketoconazole; YPL272C is not an essential gene
744.031	227.61	900.101	0.305915	1.20976	0.252872	1769731_at	EXG2	Exo-1,3-beta-glucanase, involved in cell wall beta-glucan assembly; may be anchored to the plasma membrane via a glycosylphosphatidylinositol (GPI) anchor
2974.89	909.277	1225.47	0.30565	0.411936	0.741984	1772079_at	PML1	Subunit of the RES complex, which is required for nuclear retention of unspliced pre-mRNAs; acts in the same pathway as Pml39p and Mlp1p
1168.52	355.277	212.064	0.304041	0.181481	1.67533	1771914_at	STB6	Protein that binds Sin3p in a two-hybrid assay; STB6 has a paralog, STB2, that arose from the whole genome duplication
7217.28	2167.06	4333.76	0.30026	0.600471	0.500041	1771634_at	TAH11	DNA replication licensing factor, required for pre-replication complex assembly
2037.61	611.61	379.684	0.30016	0.186338	1.61084	1772719_at	AFG2	ATPase of the CDC48/PAS1/SEC18 (AAA) family, forms a hexameric complex; is essential for pre-60S maturation and release of several preribosome maturation factors; releases Rlp24p from purified pre-60S particles in vitro; may be involved in degradation of aberrant mRNAs
11191.7	3352.12	2414.61	0.299518	0.21575	1.38827	1777462_at	MRM1	Ribose methyltransferase that modifies a functionally critical, conserved nucleotide in mitochondrial 21S rRNA
8480.22	2538.11	1932.78	0.299298	0.227916	1.31319	1769813_at	SCD5	Protein required for normal actin organization and endocytosis; targeting subunit for protein phosphatase type 1; undergoes Crm1p-dependent nuclear-cytoplasmic shuttling; multicopy suppressor of clathrin deficiency
2502.92	746.277	546.539	0.298163	0.218361	1.36546	1777885_at	MNT4	Putative alpha-1,3-mannosyltransferase, not required for protein O-glycosylation
6717.89	2002.61	1706.15	0.298101	0.25397	1.17376	1770300_at	CNM67	Component of the spindle pole body outer plaque; required for spindle orientation and mitotic nuclear migration; CNM67 has a paralog, ADY3, that arose from the whole genome duplication
4067.23	1208.94	597.423	0.29724	0.146887	2.0236	1777921_at	NOP19	Ribosome biogenesis factor; nucleolar protein associated with pre-rRNA components of the 90S preribosome, required for cleavage of pre-rRNA at A0, A1 and A2 sites; interacts with RNA helicase Dhr2p and RNA helicase-like protein Utp25p; required for incorporation of Utp25p into preribosomes
2684.16	796.943	330.847	0.296906	0.123259	2.4088	1770943_at	RNT1	Nuclear dsRNA-specific ribonuclease (RNase III); involved in rDNA transcription, rRNA processing and U2 snRNA 3' end formation by cleavage of a stem-loop structure at the 3' end of U2 snRNA; involved in polyadenylation-independent transcription termination; involved in the cell wall stress response, regulating the degradation of cell wall integrity and morphogenesis checkpoint genes
2724.94	807.61	677.124	0.296377	0.248491	1.19271	1772533_at	TBF1	Telobox-containing general regulatory factor; binds TTAGGG repeats within subtelomeric anti-silencing regions (STARs), blocking silent chromatin propagation; binds majority of snoRNA gene promoters, required for full snoRNA expression; caps DSB flanked by long T2AG3 repeats and blocks checkpoint activation
1088.94	322.602	201.479	0.296252	0.185023	1.60116	1773494_at	YOR376W-A	Putative protein of unknown function; identified by fungal homology and RT-PCR
8470.28	2492.49	1634.47	0.294263	0.192966	1.52495	1779940_at	HIP1	High-affinity histidine permease, also involved in the transport of manganese ions
344.304	101.277	2807.41	0.294152	8.15387	0.0360751	1775057_at	MF(ALPHA)1	Mating pheromone alpha-factor, made by alpha cells; interacts with mating type a cells to induce cell cycle arrest and other responses leading to mating; also encoded by MF(ALPHA)2, although MF(ALPHA)1 produces most alpha-factor; MF(ALPHA)1 has a paralog, MF(ALPHA)2, that arose from the whole genome duplication
[truncated: 213 more rows]
