# Supplementary material for: Methionine Restriction Activates the Retrograde Response and Confers Both Stress Tolerance and Lifespan Extension to Yeast, Mouse and Human Cells
Source: PLoS One. 2014 May 15;9(5):e97729. doi: 10.1371/journal.pone.0097729 (PMC4022668; doi:10.1371/journal.pone.0097729)
Supplement: Table S2 — Enrichment of functional annotation categories comprising differentially-expressed genes in aged (Day 3) methionine-restricted yeast cells, dependent on the retrograde response. (See attachment). (XLS) [file pone.0097729.s004.xls]

## Sheet: DAVID_JEJ_8_13_13_Functional_An
A	B	C	D	E	F	G	H	I	J	K	L	M
Table S2. Enrichment of functional annotation categories comprising differentially-expressed genes in aged (Day 3) methionine-restricted yeast cells, dependent on the retrograde response.
Shown are the (A) functional annotation (FAT) categories and (B) category sub-terms, (C) the number of genes belonging to the specific sub-term that are upregulated, (D) the proportion of total members of column B represented by column C, and the associated (E) Fisher’s exact test P-value statistic.
Also given are (F) the probe IDs corresponding to column C, (G) the number of genes in the gene list, (H) the number of genes in the total group of genes assayed that belong to the specific FAT category, (I) the number of genes in the total group of genes assayed that belong to any FAT category,
(J) the fold-enrichment, and three distinct multiple comparison corrections (K-M). Categories indicated in bold are upregulated; all other pathways are downregulated.
Category	Term	Count	%	PValue	Genes	List Total	Pop Hits	Pop Total	Fold Enrichment	Bonferroni	Benjamini	FDR
GOTERM_BP_FAT	GO:0006790~sulfur metabolic process	11	7.58621	0.000105622	1769510_AT, 1775663_AT, 1777085_AT, 1778453_S_AT, 1770343_S_AT, 1771529_AT, 1776630_AT, 1770071_AT, 1773613_AT, 1778040_AT, 1777218_AT	116	100	4870	4.6181	0.0740144	0.0740144	0.16
SP_PIR_KEYWORDS	transmembrane protein	53	36.5517	0.000885714	1778205_AT, 1772142_AT, 1779688_AT, 1776164_AT, 1770576_AT, 1779462_AT, 1773582_AT, 1779027_AT, 1776285_AT, 1775505_AT, 1774778_AT, 1778046_AT, 1775633_AT, 1778453_S_AT, 1775629_AT, 1771052_AT, 1770071_AT, 1773369_AT, 1770364_AT, 1771529_AT, 1773475_AT, 1775692_AT, 1776234_AT, 1772888_AT, 1777533_AT, 1769777_AT, 1770889_AT, 1770793_AT, 1772249_AT, 1772686_AT, 1772396_AT, 1771341_AT, 1774074_S_AT,…	145	1566	6448	1.50502	0.139841	0.139841	1.07521
GOTERM_BP_FAT	GO:0045324~late endosome to vacuole transport	6	4.13793	0.00141336	1778925_AT, 1770736_AT, 1770889_AT, 1772396_AT, 1779594_AT, 1777533_AT	116	36	4870	6.99713	0.64287	0.402396	2.12132
SP_PIR_KEYWORDS	nadp	8	5.51724	0.00241212	1769510_AT, 1779549_AT, 1775663_AT, 1770455_AT, 1776805_AT, 1775439_AT, 1778104_AT, 1772003_AT	145	83	6448	4.28617	0.336719	0.185579	2.90332
GOTERM_MF_FAT	GO:0050662~coenzyme binding	9	6.2069	0.00289568	1769510_AT, 1779549_AT, 1775663_AT, 1770455_AT, 1771692_AT, 1776805_AT, 1771529_AT, 1773369_AT, 1769959_AT	99	105	4190	3.62771	0.556015	0.556015	3.76174
GOTERM_BP_FAT	GO:0016197~endosome transport	7	4.82759	0.00345462	1778925_AT, 1770736_AT, 1770889_AT, 1769690_AT, 1772396_AT, 1779594_AT, 1777533_AT	116	63	4870	4.66475	0.919485	0.568191	5.11095
GOTERM_MF_FAT	GO:0048037~cofactor binding	11	7.58621	0.00383914	1769510_AT, 1779549_AT, 1775663_AT, 1780148_AT, 1770455_AT, 1771692_AT, 1773702_AT, 1776805_AT, 1771529_AT, 1773369_AT, 1769959_AT	99	160	4190	2.90972	0.659393	0.416385	4.95884
GOTERM_CC_FAT	GO:0005739~mitochondrion	38	26.2069	0.00421805	1779422_AT, 1772792_AT, 1770793_AT, 1770889_AT, 1779688_AT, 1770576_AT, 1779462_AT, 1772396_AT, 1773582_AT, 1769998_AT, 1779027_AT, 1769874_AT, 1769808_AT, 1773702_AT, 1769352_AT, 1778263_AT, 1774778_AT, 1769959_AT, 1769313_AT, 1778046_AT, 1770063_AT, 1770580_AT, 1775629_AT, 1776805_AT, 1771052_AT, 1770071_AT, 1770697_AT, 1773369_AT, 1774810_AT, 1772010_AT, 1771233_AT, 1779364_AT, 1770455_AT, 176…	105	1094	4595	1.52007	0.559583	0.559583	5.1351
GOTERM_BP_FAT	GO:0030437~ascospore formation	9	6.2069	0.00492853	1774713_AT, 1769808_AT, 1769777_AT, 1770889_AT, 1771052_AT, 1771373_AT, 1779845_AT, 1780248_AT, 1772148_AT	116	113	4870	3.34376	0.97259	0.593109	7.21639
GOTERM_BP_FAT	GO:0034293~sexual sporulation	9	6.2069	0.00492853	1774713_AT, 1769808_AT, 1769777_AT, 1770889_AT, 1771052_AT, 1771373_AT, 1779845_AT, 1780248_AT, 1772148_AT	116	113	4870	3.34376	0.97259	0.593109	7.21639
GOTERM_BP_FAT	GO:0043935~sexual sporulation resulting in formation of a cellular spore	9	6.2069	0.00492853	1774713_AT, 1769808_AT, 1769777_AT, 1770889_AT, 1771052_AT, 1771373_AT, 1779845_AT, 1780248_AT, 1772148_AT	116	113	4870	3.34376	0.97259	0.593109	7.21639
SP_PIR_KEYWORDS	transport	29	20	0.00790656	1778205_AT, 1770889_AT, 1779688_AT, 1776015_AT, 1770576_AT, 1772396_AT, 1776285_AT, 1774074_S_AT, 1770736_AT, 1773702_AT, 1779517_AT, 1774778_AT, 1776193_AT, 1780248_AT, 1775633_AT, 1770303_AT, 1770580_AT, 1775368_AT, 1770364_AT, 1778925_AT, 1769690_AT, 1775692_AT, 1773613_AT, 1779594_AT, 1775815_AT, 1772888_AT, 1769997_AT, 1777533_AT, 1770692_AT	145	788	6448	1.63655	0.740619	0.362257	9.23007
GOTERM_BP_FAT	GO:0006084~acetyl-CoA metabolic process	5	3.44828	0.00792311	1769808_AT, 1779688_AT, 1773702_AT, 1769943_AT, 1772915_AT	116	34	4870	6.17394	0.996945	0.685949	11.3604
GOTERM_BP_FAT	GO:0006732~coenzyme metabolic process	10	6.89655	0.00819971	1769808_AT, 1779549_AT, 1779688_AT, 1773702_AT, 1769943_AT, 1776630_AT, 1778040_AT, 1769959_AT, 1770383_AT, 1772915_AT	116	149	4870	2.81763	0.997506	0.631753	11.7343
GOTERM_BP_FAT	GO:0022413~reproductive process in single-celled organism	11	7.58621	0.00822311	1774713_AT, 1769808_AT, 1769777_AT, 1770889_AT, 1779633_AT, 1771052_AT, 1771373_AT, 1779845_AT, 1770488_AT, 1780248_AT, 1772148_AT	116	176	4870	2.62392	0.997549	0.576304	11.7658
GOTERM_BP_FAT	GO:0003006~reproductive developmental process	10	6.89655	0.00929687	1774713_AT, 1769808_AT, 1769777_AT, 1769986_AT, 1770889_AT, 1771052_AT, 1771373_AT, 1779845_AT, 1780248_AT, 1772148_AT	116	152	4870	2.76202	0.998886	0.572573	13.203
GOTERM_BP_FAT	GO:0009228~thiamin biosynthetic process	4	2.75862	0.0109095	1778453_S_AT, 1770343_S_AT, 1770071_AT, 1777218_AT	116	20	4870	8.39655	0.99966	0.588235	15.3203
SP_PIR_KEYWORDS	oxidoreductase	13	8.96552	0.0113511	1779549_AT, 1769510_AT, 1776805_AT, 1773903_AT, 1773369_AT, 1774675_AT, 1775663_AT, 1770455_AT, 1780148_AT, 1778104_AT, 1775439_AT, 1772003_AT, 1769959_AT	145	255	6448	2.26705	0.8564	0.384414	13.001
COG_ONTOLOGY	Posttranslational modification, protein turnover, chaperones	8	5.51724	0.0116174	1770256_AT, 1771233_AT, 1776630_AT, 1776164_AT, 1779635_AT, 1773785_AT, 1778040_AT, 1779845_AT	28	95	975	2.93233	0.140935	0.140935	7.44477
GOTERM_BP_FAT	GO:0042724~thiamin and derivative biosynthetic process	4	2.75862	0.012512	1778453_S_AT, 1770343_S_AT, 1770071_AT, 1777218_AT	116	21	4870	7.99672	0.999895	0.600131	17.3764
GOTERM_BP_FAT	GO:0006772~thiamin metabolic process	4	2.75862	0.0142422	1778453_S_AT, 1770343_S_AT, 1770071_AT, 1777218_AT	116	22	4870	7.63323	0.999971	0.613009	19.5441
GOTERM_BP_FAT	GO:0042723~thiamin and derivative metabolic process	4	2.75862	0.0161016	1778453_S_AT, 1770343_S_AT, 1770071_AT, 1777218_AT	116	23	4870	7.30135	0.999993	0.626478	21.8142
GOTERM_BP_FAT	GO:0055114~oxidation reduction	16	11.0345	0.0180648	1779549_AT, 1769510_AT, 1779688_AT, 1776805_AT, 1773903_AT, 1773369_AT, 1774675_AT, 1769808_AT, 1775663_AT, 1770455_AT, 1780148_AT, 1773702_AT, 1778104_AT, 1775439_AT, 1772003_AT, 1769959_AT	116	353	4870	1.9029	0.999998	0.639722	24.1462
GOTERM_BP_FAT	GO:0006091~generation of precursor metabolites and energy	13	8.96552	0.0210085	1772792_AT, 1779688_AT, 1769312_AT, 1769874_AT, 1769808_AT, 1772010_AT, 1769943_AT, 1773702_AT, 1776354_S_AT, 1775439_AT, 1776528_AT, 1772915_AT, 1769959_AT	116	264	4870	2.06733	1	0.668485	27.5213
GOTERM_BP_FAT	GO:0009636~response to toxin	5	3.44828	0.0224701	1776630_AT, 1770125_AT, 1771373_AT, 1769998_AT, 1778040_AT	116	46	4870	4.56334	1	0.668122	29.1444
GOTERM_BP_FAT	GO:0015980~energy derivation by oxidation of organic compounds	10	6.89655	0.0240098	1769808_AT, 1772792_AT, 1779688_AT, 1773702_AT, 1769943_AT, 1775439_AT, 1769312_AT, 1769959_AT, 1772915_AT, 1769874_AT	116	178	4870	2.35858	1	0.669046	30.8176
GOTERM_BP_FAT	GO:0044272~sulfur compound biosynthetic process	6	4.13793	0.0240908	1769510_AT, 1775663_AT, 1778453_S_AT, 1770343_S_AT, 1770071_AT, 1777218_AT	116	70	4870	3.59852	1	0.648056	30.9046
GOTERM_BP_FAT	GO:0006887~exocytosis	5	3.44828	0.025852	1778358_AT, 1778925_AT, 1770736_AT, 1775692_AT, 1772148_AT	116	48	4870	4.3732	1	0.65331	32.771
GOTERM_CC_FAT	GO:0005768~endosome	8	5.51724	0.0270346	1778925_AT, 1770736_AT, 1770889_AT, 1772396_AT, 1776835_AT, 1779594_AT, 1777533_AT, 1772148_AT	105	130	4595	2.69304	0.995092	0.929944	28.9511
GOTERM_BP_FAT	GO:0048610~reproductive cellular process	12	8.27586	0.0274475	1774713_AT, 1769808_AT, 1769777_AT, 1769986_AT, 1770889_AT, 1779633_AT, 1771052_AT, 1771373_AT, 1779845_AT, 1770488_AT, 1780248_AT, 1772148_AT	116	243	4870	2.07322	1	0.655745	34.421
GOTERM_BP_FAT	GO:0019953~sexual reproduction	13	8.96552	0.0292696	1769777_AT, 1769986_AT, 1770889_AT, 1771052_AT, 1771373_AT, 1772686_AT, 1770488_AT, 1779845_AT, 1772148_AT, 1774713_AT, 1769808_AT, 1771005_AT, 1780248_AT	116	277	4870	1.97031	1	0.660851	36.2591
GOTERM_MF_FAT	GO:0005543~phospholipid binding	6	4.13793	0.0300401	1778358_AT, 1778925_AT, 1770736_AT, 1773475_AT, 1775692_AT, 1772148_AT	99	75	4190	3.38586	0.999805	0.941965	33.1881
SP_PIR_KEYWORDS	cell membrane	10	6.89655	0.0308733	1771764_AT, 1770580_AT, 1772142_AT, 1772207_AT, 1773475_AT, 1771052_AT, 1775692_AT, 1770576_AT, 1773613_AT, 1780248_AT	145	196	6448	2.26882	0.995162	0.655699	31.7905
GOTERM_BP_FAT	GO:0006099~tricarboxylic acid cycle	4	2.75862	0.0327763	1769808_AT, 1779688_AT, 1773702_AT, 1769943_AT	116	30	4870	5.5977	1	0.685032	39.662
GOTERM_BP_FAT	GO:0046356~acetyl-CoA catabolic process	4	2.75862	0.0327763	1769808_AT, 1779688_AT, 1773702_AT, 1769943_AT	116	30	4870	5.5977	1	0.685032	39.662
KEGG_PATHWAY	sce00010:Glycolysis / Gluconeogenesis	5	3.44828	0.0355474	1772010_AT, 1776354_S_AT, 1771692_AT, 1776528_AT, 1772915_AT	40	47	1439	3.82713	0.74726	0.74726	27.899
GOTERM_BP_FAT	GO:0032940~secretion by cell	5	3.44828	0.0355872	1778358_AT, 1778925_AT, 1770736_AT, 1775692_AT, 1772148_AT	116	53	4870	3.96064	1	0.698528	42.2662
GOTERM_BP_FAT	GO:0046903~secretion	5	3.44828	0.0355872	1778358_AT, 1778925_AT, 1770736_AT, 1775692_AT, 1772148_AT	116	53	4870	3.96064	1	0.698528	42.2662
GOTERM_CC_FAT	GO:0005886~plasma membrane	17	11.7241	0.0365366	1771764_AT, 1778205_AT, 1770580_AT, 1770303_AT, 1772142_AT, 1771052_AT, 1770576_AT, 1776285_AT, 1775368_AT, 1778925_AT, 1772207_AT, 1773475_AT, 1775692_AT, 1773613_AT, 1776193_AT, 1770692_AT, 1780248_AT	105	439	4595	1.69465	0.999269	0.90991	37.136
GOTERM_BP_FAT	GO:0032505~reproduction of a single-celled organism	11	7.58621	0.0368292	1774713_AT, 1769808_AT, 1769777_AT, 1770889_AT, 1779633_AT, 1771052_AT, 1771373_AT, 1779845_AT, 1770488_AT, 1780248_AT, 1772148_AT	116	223	4870	2.0709	1	0.695088	43.3832
SP_PIR_KEYWORDS	meiosis	7	4.82759	0.0373765	1769808_AT, 1769777_AT, 1770580_AT, 1771373_AT, 1773582_AT, 1777253_AT, 1772148_AT	145	111	6448	2.80435	0.99846	0.660167	37.1694
GOTERM_CC_FAT	GO:0005773~vacuole	11	7.58621	0.0406516	1778925_AT, 1770736_AT, 1770580_AT, 1772792_AT, 1769690_AT, 1776234_AT, 1779594_AT, 1772888_AT, 1772068_AT, 1771341_AT, 1774074_S_AT	105	237	4595	2.03114	0.999681	0.866385	40.4037
GOTERM_MF_FAT	GO:0016667~oxidoreductase activity, acting on sulfur group of donors	4	2.75862	0.0407862	1775663_AT, 1776805_AT, 1770452_AT, 1769685_AT	99	33	4190	5.13009	0.999991	0.94579	42.3394
UP_SEQ_FEATURE	topological domain:Extracellular	14	9.65517	0.0439292	1770580_AT, 1772142_AT, 1771052_AT, 1770576_AT, 1770125_AT, 1775505_AT, 1773475_AT, 1779517_AT, 1773613_AT, 1772888_AT, 1769997_AT, 1770692_AT, 1780248_AT, 1776193_AT	145	345	6448	1.80454	0.999999	0.999999	45.4119
GOTERM_CC_FAT	GO:0005839~proteasome core complex	3	2.06897	0.0439802	1774713_AT, 1775631_AT, 1779845_AT	105	15	4595	8.75238	0.999838	0.825372	42.9318
GOTERM_BP_FAT	GO:0009109~coenzyme catabolic process	4	2.75862	0.0451568	1769808_AT, 1779688_AT, 1773702_AT, 1769943_AT	116	34	4870	4.93915	1	0.753809	50.3666
GOTERM_MF_FAT	GO:0008289~lipid binding	6	4.13793	0.0476497	1778358_AT, 1778925_AT, 1770736_AT, 1773475_AT, 1775692_AT, 1772148_AT	99	85	4190	2.98752	0.999999	0.935045	47.5624
GOTERM_BP_FAT	GO:0051187~cofactor catabolic process	4	2.75862	0.0485666	1769808_AT, 1779688_AT, 1773702_AT, 1769943_AT	116	35	4870	4.79803	1	0.765373	52.9867
GOTERM_BP_FAT	GO:0051186~cofactor metabolic process	10	6.89655	0.0494437	1769808_AT, 1779549_AT, 1779688_AT, 1773702_AT, 1769943_AT, 1776630_AT, 1778040_AT, 1769959_AT, 1770383_AT, 1772915_AT	116	203	4870	2.06812	1	0.758243	53.6394
GOTERM_CC_FAT	GO:0001950~plasma membrane enriched fraction	6	4.13793	0.0501225	1772010_AT, 1770580_AT, 1769986_AT, 1773475_AT, 1771052_AT, 1770576_AT	105	89	4595	2.95024	0.999953	0.810365	47.3397
GOTERM_MF_FAT	GO:0035091~phosphoinositide binding	5	3.44828	0.0506659	1778358_AT, 1778925_AT, 1770736_AT, 1775692_AT, 1772148_AT	99	60	4190	3.52694	1	0.911646	49.7163
GOTERM_MF_FAT	GO:0008028~monocarboxylic acid transmembrane transporter activity	3	2.06897	0.0525196	1770580_AT, 1779517_AT, 1772888_AT	99	16	4190	7.93561	1	0.884439	50.9992
GOTERM_BP_FAT	GO:0009064~glutamine family amino acid metabolic process	5	3.44828	0.0550342	1770455_AT, 1778453_S_AT, 1774501_AT, 1776285_AT, 1770352_AT	116	61	4870	3.44121	1	0.782657	57.6051
SP_PIR_KEYWORDS	glycoprotein	17	11.7241	0.0551243	1769777_AT, 1778046_AT, 1770303_AT, 1771052_AT, 1771373_AT, 1770125_AT, 1774074_S_AT, 1771341_AT, 1769685_AT, 1776285_AT, 1769466_AT, 1770364_AT, 1777749_AT, 1775505_AT, 1779517_AT, 1773613_AT, 1772888_AT	145	466	6448	1.62226	0.999935	0.747677	49.9303
SP_PIR_KEYWORDS	sporulation	6	4.13793	0.0585466	1769808_AT, 1769777_AT, 1771052_AT, 1771373_AT, 1773582_AT, 1772148_AT	145	94	6448	2.83844	0.999965	0.722524	52.0984
SP_PIR_KEYWORDS	ank repeat	3	2.06897	0.0600042	1774868_AT, 1775692_AT, 1771649_AT	145	18	6448	7.41149	0.999973	0.689273	52.9953
UP_SEQ_FEATURE	repeat:ANK 1	3	2.06897	0.0600042	1774868_AT, 1775692_AT, 1771649_AT	145	18	6448	7.41149	1	0.999945	56.5626
UP_SEQ_FEATURE	repeat:ANK 2	3	2.06897	0.0600042	1774868_AT, 1775692_AT, 1771649_AT	145	18	6448	7.41149	1	0.999945	56.5626
GOTERM_CC_FAT	GO:0005774~vacuolar membrane	7	4.82759	0.0608697	1778925_AT, 1770736_AT, 1769690_AT, 1776234_AT, 1772888_AT, 1772068_AT, 1774074_S_AT	105	124	4595	2.47043	0.999995	0.824565	54.3067
UP_SEQ_FEATURE	glycosylation site:N-linked (GlcNAc...)	15	10.3448	0.0651877	1778046_AT, 1770303_AT, 1771052_AT, 1770125_AT, 1771373_AT, 1774074_S_AT, 1771341_AT, 1769685_AT, 1776285_AT, 1770364_AT, 1777749_AT, 1775505_AT, 1779517_AT, 1773613_AT, 1772888_AT	145	403	6448	1.65517	1	0.999194	59.6816
UP_SEQ_FEATURE	binding site:Ubiquinone	2	1.37931	0.0655224	1779688_AT, 1773702_AT	145	3	6448	29.646	1	0.995349	59.8757
PIR_SUPERFAMILY	PIRSF015753:GST	2	1.37931	0.0662209	1776630_AT, 1778040_AT	74	3	3234	29.1351	0.996112	0.996112	51.8183
KEGG_PATHWAY	sce03050:Proteasome	4	2.75862	0.0662571	1774713_AT, 1775631_AT, 1773785_AT, 1779845_AT	40	35	1439	4.11143	0.926101	0.728157	46.1812
GOTERM_BP_FAT	GO:0019438~aromatic compound biosynthetic process	4	2.75862	0.0674224	1778453_S_AT, 1770343_S_AT, 1770071_AT, 1777218_AT	116	40	4870	4.19828	1	0.837142	65.2919
GOTERM_BP_FAT	GO:0044271~nitrogen compound biosynthetic process	13	8.96552	0.0691793	1779549_AT, 1769510_AT, 1778453_S_AT, 1770343_S_AT, 1770576_AT, 1770071_AT, 1777218_AT, 1774675_AT, 1775663_AT, 1770455_AT, 1772003_AT, 1770352_AT, 1770383_AT	116	317	4870	1.72169	1	0.83464	66.27
INTERPRO	IPR016639:Glutathione S-transferase, predicted	2	1.37931	0.0738267	1776630_AT, 1778040_AT	119	3	4676	26.1961	1	1	63.3906
GOTERM_BP_FAT	GO:0030435~sporulation resulting in formation of a cellular spore	10	6.89655	0.0744276	1774713_AT, 1769808_AT, 1769777_AT, 1770889_AT, 1771052_AT, 1771373_AT, 1773582_AT, 1779845_AT, 1780248_AT, 1772148_AT	116	220	4870	1.90831	1	0.846929	69.0409
GOTERM_BP_FAT	GO:0043934~sporulation	10	6.89655	0.0744276	1774713_AT, 1769808_AT, 1769777_AT, 1770889_AT, 1771052_AT, 1771373_AT, 1773582_AT, 1779845_AT, 1780248_AT, 1772148_AT	116	220	4870	1.90831	1	0.846929	69.0409
GOTERM_CC_FAT	GO:0044437~vacuolar part	7	4.82759	0.0752307	1778925_AT, 1770736_AT, 1769690_AT, 1776234_AT, 1772888_AT, 1772068_AT, 1774074_S_AT	105	131	4595	2.33842	1	0.849924	62.2959
SP_PIR_KEYWORDS	membrane	51	35.1724	0.0794554	1771764_AT, 1778205_AT, 1772142_AT, 1779688_AT, 1770576_AT, 1779027_AT, 1775363_AT, 1776285_AT, 1775505_AT, 1778104_AT, 1778263_AT, 1774778_AT, 1776193_AT, 1775633_AT, 1771052_AT, 1770697_AT, 1773369_AT, 1775368_AT, 1770364_AT, 1769690_AT, 1779364_AT, 1773475_AT, 1775692_AT, 1776234_AT, 1772888_AT, 1775815_AT, 1777533_AT, 1769777_AT, 1772792_AT, 1772249_AT, 1772396_AT, 1774074_S_AT, 1775537_AT, 1…	145	1874	6448	1.2102	0.999999	0.755228	63.5789
SMART	SM00248:ANK	3	2.06897	0.0796285	1774868_AT, 1775692_AT, 1771649_AT	37	20	1517	6.15	0.945209	0.945209	52.0488
GOTERM_BP_FAT	GO:0006575~cellular amino acid derivative metabolic process	5	3.44828	0.0825299	1771692_AT, 1771529_AT, 1776630_AT, 1778040_AT, 1770383_AT	116	70	4870	2.99877	1	0.867714	72.9042
GOTERM_BP_FAT	GO:0006766~vitamin metabolic process	5	3.44828	0.0825299	1778453_S_AT, 1770343_S_AT, 1770071_AT, 1770073_S_AT, 1777218_AT	116	70	4870	2.99877	1	0.867714	72.9042
GOTERM_BP_FAT	GO:0046942~carboxylic acid transport	5	3.44828	0.0825299	1770580_AT, 1772888_AT, 1774074_S_AT, 1776285_AT, 1776193_AT	116	70	4870	2.99877	1	0.867714	72.9042
GOTERM_BP_FAT	GO:0030163~protein catabolic process	14	9.65517	0.0859698	1779422_AT, 1775633_AT, 1769986_AT, 1770889_AT, 1771212_AT, 1776164_AT, 1773582_AT, 1779845_AT, 1776478_AT, 1774713_AT, 1775631_AT, 1773785_AT, 1779594_AT, 1772915_AT	116	364	4870	1.61472	1	0.870624	74.4041
UP_SEQ_FEATURE	repeat:TPR	2	1.37931	0.0864013	1770256_AT, 1773785_AT	145	4	6448	22.2345	1	0.99675	70.4084
GOTERM_CC_FAT	GO:0034271~phosphatidylinositol 3-kinase complex I	2	1.37931	0.0875333	1772396_AT, 1779594_AT	105	4	4595	21.881	1	0.861179	68.0957
GOTERM_CC_FAT	GO:0034272~phosphatidylinositol 3-kinase complex II	2	1.37931	0.0875333	1772396_AT, 1779594_AT	105	4	4595	21.881	1	0.861179	68.0957
INTERPRO	IPR002110:Ankyrin	3	2.06897	0.0893234	1774868_AT, 1775692_AT, 1771649_AT	119	20	4676	5.89412	1	0.999996	70.652
INTERPRO	IPR013154:Alcohol dehydrogenase GroES-like	3	2.06897	0.0893234	1775439_AT, 1773903_AT, 1779027_AT	119	20	4676	5.89412	1	0.999996	70.652
GOTERM_MF_FAT	GO:0004737~pyruvate decarboxylase activity	2	1.37931	0.0903559	1771692_AT, 1771529_AT	99	4	4190	21.1616	1	0.96365	71.412
SP_PIR_KEYWORDS	iron	6	4.13793	0.0905997	1774675_AT, 1775663_AT, 1779688_AT, 1773702_AT, 1769943_AT, 1779633_AT	145	107	6448	2.49359	1	0.769549	68.608
GOTERM_BP_FAT	GO:0000949~aromatic amino acid family catabolic process to alcohol via Ehrlich pathway	2	1.37931	0.0911896	1771692_AT, 1771529_AT	116	4	4870	20.9914	1	0.87869	76.5326
GOTERM_BP_FAT	GO:0009060~aerobic respiration	6	4.13793	0.0923977	1769808_AT, 1779688_AT, 1773702_AT, 1769943_AT, 1775439_AT, 1769874_AT	116	102	4870	2.46957	1	0.87455	77.0011
GOTERM_CC_FAT	GO:0005624~membrane fraction	9	6.2069	0.0933253	1772010_AT, 1770580_AT, 1769986_AT, 1773475_AT, 1771052_AT, 1770576_AT, 1779594_AT, 1775363_AT, 1772915_AT	105	206	4595	1.91193	1	0.850528	70.5314
GOTERM_CC_FAT	GO:0005626~insoluble fraction	9	6.2069	0.0933253	1772010_AT, 1770580_AT, 1769986_AT, 1773475_AT, 1771052_AT, 1770576_AT, 1779594_AT, 1775363_AT, 1772915_AT	105	206	4595	1.91193	1	0.850528	70.5314
INTERPRO	IPR002085:Alcohol dehydrogenase superfamily, zinc-containing	3	2.06897	0.0971516	1775439_AT, 1773903_AT, 1779027_AT	119	21	4676	5.61345	1	0.999876	73.7908
UP_SEQ_FEATURE	active site:Glycyl thioester intermediate	3	2.06897	0.0993441	1771212_AT, 1776164_AT, 1776478_AT	145	24	6448	5.55862	1	0.996026	75.5844
GOTERM_CC_FAT	GO:0005886~plasma membrane	34	21.118	3.50971e-12	1774824_AT, 1770685_AT, 1770957_AT, 1774142_AT, 1770981_AT, 1776589_AT, 1771460_AT, 1775734_AT, 1774169_AT, 1773356_AT, 1771045_AT, 1779866_AT, 1769731_AT, 1772134_AT, 1770144_AT, 1778568_AT, 1778128_AT, 1769688_AT, 1773003_AT, 1770542_AT, 1779410_AT, 1778686_AT, 1773546_AT, 1771489_AT, 1769818_AT, 1773829_AT, 1771886_AT, 1774401_AT, 1774321_AT, 1775006_AT, 1779075_AT, 1778512_AT, 1769809_AT, 177…	108	687	8656	3.96658	6.35264e-10	6.35264e-10	4.32713e-09
SP_PIR_KEYWORDS	cell membrane	21	13.0435	1.40887e-09	1779410_AT, 1774824_AT, 1778686_AT, 1773546_AT, 1770685_AT, 1771489_AT, 1770957_AT, 1769818_AT, 1770981_AT, 1771460_AT, 1776589_AT, 1774169_AT, 1779866_AT, 1774401_AT, 1774321_AT, 1769731_AT, 1778568_AT, 1770144_AT, 1769809_AT, 1769688_AT, 1778769_AT	159	256	10512	5.42335	2.80365e-07	2.80365e-07	1.76443e-06
SP_PIR_KEYWORDS	transmembrane protein	50	31.0559	1.7891e-09	1777443_AT, 1774824_AT, 1774900_AT, 1775617_AT, 1775846_AT, 1774526_AT, 1775451_AT, 1777566_S_AT, 1771045_AT, 1773766_AT, 1775137_S_AT, 1778568_AT, 1770144_AT, 1778622_AT, 1774239_AT, 1774337_AT, 1773546_AT, 1771348_AT, 1777122_AT, 1771886_AT, 1777299_AT, 1772831_AT, 1779075_AT, 1769809_AT, 1770957_AT, 1776589_AT, 1775734_AT, 1773097_AT, 1773356_AT, 1779866_AT, 1769731_AT, 1771106_AT, 1772134_AT,…	159	1359	10512	2.43242	3.56032e-07	1.78016e-07	2.24062e-06
SP_PIR_KEYWORDS	glycoprotein	32	19.8758	2.26853e-08	1778090_AT, 1774824_AT, 1771705_AT, 1775617_AT, 1777566_S_AT, 1776589_AT, 1771460_AT, 1775734_AT, 1774169_AT, 1773356_AT, 1779866_AT, 1773766_AT, 1779046_AT, 1775137_S_AT, 1769731_AT, 1771106_AT, 1774239_AT, 1770144_AT, 1771218_AT, 1779410_AT, 1770542_AT, 1774337_AT, 1773546_AT, 1771348_AT, 1773198_AT, 1771489_AT, 1773828_AT, 1774660_AT, 1769818_AT, 1772992_S_AT, 1775057_AT, 1775006_AT, 1779075_AT	159	683	10512	3.09754	4.51436e-06	1.50479e-06	2.84103e-05
UP_SEQ_FEATURE	glycosylation site:N-linked (GlcNAc...)	30	18.6335	2.83712e-08	1778090_AT, 1774824_AT, 1771705_AT, 1775617_AT, 1777566_S_AT, 1776589_AT, 1771460_AT, 1775734_AT, 1774169_AT, 1773356_AT, 1779866_AT, 1773766_AT, 1779046_AT, 1775137_S_AT, 1769731_AT, 1771106_AT, 1774239_AT, 1770144_AT, 1771218_AT, 1770542_AT, 1774337_AT, 1773546_AT, 1773198_AT, 1771348_AT, 1771489_AT, 1773828_AT, 1774660_AT, 1769818_AT, 1772992_S_AT, 1775006_AT, 1779075_AT	159	613	10511	3.23525	9.58941e-06	9.58941e-06	3.86013e-05
GOTERM_CC_FAT	GO:0031224~intrinsic to membrane	55	34.1615	3.24966e-08	1778090_AT, 1774900_AT, 1774824_AT, 1775617_AT, 1775846_AT, 1774526_AT, 1775451_AT, 1771460_AT, 1774169_AT, 1771045_AT, 1773766_AT, 1773696_AT, 1770144_AT, 1778622_AT, 1778568_AT, 1778128_AT, 1770179_AT, 1773546_AT, 1771348_AT, 1774660_AT, 1777299_AT, 1779075_AT, 1775529_AT, 1771705_AT, 1770957_AT, 1770981_AT, 1776589_AT, 1770075_AT, 1775734_AT, 1773097_AT, 1773356_AT, 1779866_AT, 1779046_AT, 177…	108	2230	8656	1.97675	5.88187e-06	2.94094e-06	4.00647e-05
GOTERM_CC_FAT	GO:0009277~fungal-type cell wall	13	8.07453	6.3561e-08	1770542_AT, 1774824_AT, 1771705_AT, 1774337_AT, 1771348_AT, 1771489_AT, 1773828_AT, 1775634_AT, 1774169_AT, 1773766_AT, 1779046_AT, 1771106_AT, 1769731_AT	108	131	8656	7.95363	1.15045e-05	3.83484e-06	7.83635e-05
GOTERM_CC_FAT	GO:0005618~cell wall	14	8.69565	6.76194e-08	1770542_AT, 1771705_AT, 1774824_AT, 1774337_AT, 1771348_AT, 1771489_AT, 1773828_AT, 1777566_S_AT, 1775634_AT, 1774169_AT, 1773766_AT, 1779046_AT, 1771106_AT, 1769731_AT	108	159	8656	7.05707	1.2239e-05	3.05977e-06	8.33671e-05
GOTERM_CC_FAT	GO:0030312~external encapsulating structure	14	8.69565	6.76194e-08	1770542_AT, 1771705_AT, 1774824_AT, 1774337_AT, 1771348_AT, 1771489_AT, 1773828_AT, 1777566_S_AT, 1775634_AT, 1774169_AT, 1773766_AT, 1779046_AT, 1771106_AT, 1769731_AT	108	159	8656	7.05707	1.2239e-05	3.05977e-06	8.33671e-05
GOTERM_CC_FAT	GO:0005576~extracellular region	12	7.45342	9.52928e-07	1770542_AT, 1771705_AT, 1774337_AT, 1771348_AT, 1769818_AT, 1773828_AT, 1777566_S_AT, 1772992_S_AT, 1774169_AT, 1775057_AT, 1773766_AT, 1771106_AT, 1775137_S_AT	108	138	8656	6.9694	0.000172465	3.44954e-05	0.00117485
SP_PIR_KEYWORDS	gpi-anchor	10	6.21118	1.04711e-06	1779866_AT, 1771705_AT, 1774824_AT, 1773766_AT, 1771348_AT, 1771489_AT, 1769731_AT, 1769818_AT, 1770144_AT, 1774169_AT	159	71	10512	9.31172	0.000208354	5.20925e-05	0.00131136
GOTERM_CC_FAT	GO:0031225~anchored to membrane	10	6.21118	2.54538e-06	1779866_AT, 1771705_AT, 1774824_AT, 1773766_AT, 1771348_AT, 1771489_AT, 1769731_AT, 1769818_AT, 1770144_AT, 1774169_AT	108	96	8656	8.34877	0.000460609	7.67829e-05	0.00313813
UP_SEQ_FEATURE	lipid moiety-binding region:GPI-anchor amidated asparagine	7	4.34783	3.00618e-06	1779866_AT, 1771705_AT, 1774824_AT, 1771348_AT, 1771489_AT, 1769818_AT, 1774169_AT	159	28	10511	16.5267	0.00101558	0.000507917	0.00409009
UP_SEQ_FEATURE	topological domain:Extracellular	20	12.4224	3.90204e-06	1779410_AT, 1770179_AT, 1774900_AT, 1778686_AT, 1773546_AT, 1770957_AT, 1773829_AT, 1770981_AT, 1771460_AT, 1776589_AT, 1773356_AT, 1771045_AT, 1774401_AT, 1775006_AT, 1779046_AT, 1772134_AT, 1779235_AT, 1779075_AT, 1778128_AT, 1778769_AT	159	379	10511	3.48849	0.00131802	0.000439535	0.00530893
SP_PIR_KEYWORDS	signal	22	13.6646	5.08316e-06	1771218_AT, 1770542_AT, 1771705_AT, 1774824_AT, 1774337_AT, 1773546_AT, 1771348_AT, 1771489_AT, 1773828_AT, 1769818_AT, 1777566_S_AT, 1772992_S_AT, 1776589_AT, 1774169_AT, 1779866_AT, 1775057_AT, 1773766_AT, 1779046_AT, 1775137_S_AT, 1769731_AT, 1771106_AT, 1770144_AT, 1774239_AT	159	460	10512	3.16194	0.00101104	0.00020229	0.0063658
UP_SEQ_FEATURE	signal peptide	22	13.6646	5.09058e-06	1771218_AT, 1770542_AT, 1771705_AT, 1774824_AT, 1774337_AT, 1773546_AT, 1771348_AT, 1771489_AT, 1773828_AT, 1769818_AT, 1777566_S_AT, 1772992_S_AT, 1776589_AT, 1774169_AT, 1779866_AT, 1775057_AT, 1773766_AT, 1779046_AT, 1775137_S_AT, 1769731_AT, 1771106_AT, 1770144_AT, 1774239_AT	159	460	10511	3.16164	0.00171914	0.000430063	0.00692594
SP_PIR_KEYWORDS	cell wall biogenesis/degradation	11	6.8323	1.15573e-05	1770542_AT, 1774824_AT, 1773766_AT, 1774337_AT, 1775390_AT, 1771489_AT, 1769731_AT, 1773828_AT, 1770144_AT, 1778568_AT, 1774169_AT	159	119	10512	6.1113	0.00229728	0.000383247	0.0144731
UP_SEQ_FEATURE	propeptide:Removed in mature form	10	6.21118	3.68963e-05	1779866_AT, 1771705_AT, 1774321_AT, 1774824_AT, 1773766_AT, 1771348_AT, 1771489_AT, 1769818_AT, 1770144_AT, 1774169_AT	159	109	10511	6.06485	0.0123937	0.00249113	0.0501889
SP_PIR_KEYWORDS	membrane	64	39.7516	4.05667e-05	1778090_AT, 1774900_AT, 1774824_AT, 1775617_AT, 1775846_AT, 1774526_AT, 1775451_AT, 1771460_AT, 1774169_AT, 1771045_AT, 1773766_AT, 1773696_AT, 1770144_AT, 1778622_AT, 1778568_AT, 1778128_AT, 1773003_AT, 1770179_AT, 1773546_AT, 1771348_AT, 1774660_AT, 1777299_AT, 1778729_AT, 1779075_AT, 1775529_AT, 1769809_AT, 1770920_AT, 1771705_AT, 1770685_AT, 1770957_AT, 1775634_AT, 1770981_AT, 1775734_AT, 177…	159	2670	10512	1.58474	0.00804044	0.00115261	0.0507926
SP_PIR_KEYWORDS	Secreted	10	6.21118	8.38169e-05	1770542_AT, 1771705_AT, 1773766_AT, 1774337_AT, 1771348_AT, 1775137_S_AT, 1771106_AT, 1773828_AT, 1777566_S_AT, 1772992_S_AT, 1774169_AT	159	121	10512	5.4639	0.0165419	0.00208286	0.104919
GOTERM_MF_FAT	GO:0008301~DNA bending activity	5	3.10559	9.04632e-05	1770949_AT, AFFX-R2-SC-SPT15-5_AT, AFFX-YER148W5_AT, AFFX-YER148WM_AT, AFFX-R2-SC-SPT15-M_AT, AFFX-YER148W3_AT, 1779277_AT, 1772121_AT, 1778271_AT, 1775610_S_AT	108	17	7283	19.8339	0.0277432	0.0277432	0.121481
GOTERM_BP_FAT	GO:0006414~translational elongation	15	9.31677	0.000113434	1778856_AT, 1775218_AT, 1774906_AT, 1770981_AT, 1775734_AT, 1771527_AT, 1779866_AT, 1778654_AT, 1770754_AT, 1779112_AT, 1769837_AT, 1779075_AT, 1776471_AT, 1778769_AT, 1777544_AT	123	318	8864	3.39929	0.0821863	0.0821863	0.172688
GOTERM_CC_FAT	GO:0016021~integral to membrane	45	27.9503	0.000118282	1778090_AT, 1774900_AT, 1775617_AT, 1775846_AT, 1774526_AT, 1770957_AT, 1775451_AT, 1770981_AT, 1776589_AT, 1770075_AT, 1771460_AT, 1775734_AT, 1773097_AT, 1773356_AT, 1771045_AT, 1779046_AT, 1777843_AT, 1772134_AT, 1773696_AT, 1779235_AT, 1778568_AT, 1778622_AT, 1772407_AT, 1778128_AT, 1771158_AT, 1771218_AT, 1779096_AT, 1770179_AT, 1779410_AT, 1778240_AT, 1778686_AT, 1773546_AT, 1776530_AT, 177…	108	2133	8656	1.69089	0.0211827	0.00305393	0.14573
GOTERM_BP_FAT	GO:0007047~cell wall organization	15	9.31677	0.000142769	1770542_AT, 1774824_AT, 1774337_AT, 1771489_AT, 1773828_AT, 1775634_AT, 1776589_AT, 1774169_AT, 1779866_AT, 1773426_AT, 1773766_AT, 1775390_AT, 1769731_AT, 1778568_AT, 1770144_AT	123	325	8864	3.32608	0.102319	0.0525399	0.217301
GOTERM_BP_FAT	GO:0045229~external encapsulating structure organization	15	9.31677	0.000147455	1770542_AT, 1774824_AT, 1774337_AT, 1771489_AT, 1773828_AT, 1775634_AT, 1776589_AT, 1774169_AT, 1779866_AT, 1773426_AT, 1773766_AT, 1775390_AT, 1769731_AT, 1778568_AT, 1770144_AT	123	326	8864	3.31588	0.105495	0.0364794	0.224426
SP_PIR_KEYWORDS	cell wall	8	4.96894	0.000163895	1770542_AT, 1771705_AT, 1773766_AT, 1774337_AT, 1771348_AT, 1773828_AT, 1777566_S_AT, 1774169_AT	159	78	10512	6.78084	0.0320915	0.00361763	0.205063
UP_SEQ_FEATURE	topological domain:Cytoplasmic	29	18.0124	0.000179385	1778090_AT, 1774900_AT, 1775846_AT, 1770957_AT, 1775451_AT, 1770981_AT, 1776589_AT, 1771460_AT, 1775734_AT, 1773097_AT, 1773356_AT, 1771045_AT, 1777843_AT, 1772134_AT, 1779235_AT, 1778622_AT, 1778128_AT, 1779410_AT, 1770179_AT, 1778686_AT, 1773546_AT, 1774660_AT, 1773829_AT, 1774401_AT, 1775006_AT, 1779075_AT, 1778512_AT, 1771287_AT, 1778769_AT	159	906	10511	2.11601	0.0588358	0.0100554	0.243793
INTERPRO	IPR004886:Glycolipid anchored surface protein GAS1	4	2.48447	0.000237396	1773766_AT, 1771489_AT, 1770144_AT, 1774169_AT	128	9	8724	30.2917	0.0567334	0.0567334	0.307181
UP_SEQ_FEATURE	binding site:Donor substrate	4	2.48447	0.000261947	1773766_AT, 1771489_AT, 1770144_AT, 1774169_AT	159	9	10511	29.3809	0.0847423	0.0125703	0.355813
UP_SEQ_FEATURE	binding site:Acceptor substrate; via carbonyl oxygen	4	2.48447	0.000261947	1773766_AT, 1771489_AT, 1770144_AT, 1774169_AT	159	9	10511	29.3809	0.0847423	0.0125703	0.355813
UP_SEQ_FEATURE	region of interest:Donor substrate binding	4	2.48447	0.000261947	1773766_AT, 1771489_AT, 1770144_AT, 1774169_AT	159	9	10511	29.3809	0.0847423	0.0125703	0.355813
UP_SEQ_FEATURE	binding site:Acceptor substrate	4	2.48447	0.000261947	1773766_AT, 1771489_AT, 1770144_AT, 1774169_AT	159	9	10511	29.3809	0.0847423	0.0125703	0.355813
UP_SEQ_FEATURE	binding site:Donor substrate; via carbonyl oxygen	4	2.48447	0.000261947	1773766_AT, 1771489_AT, 1770144_AT, 1774169_AT	159	9	10511	29.3809	0.0847423	0.0125703	0.355813
SP_PIR_KEYWORDS	lipoprotein	11	6.8323	0.000288645	1779866_AT, 1771705_AT, 1774321_AT, 1774824_AT, 1773766_AT, 1771348_AT, 1771489_AT, 1769731_AT, 1769818_AT, 1770144_AT, 1774169_AT	159	174	10512	4.17957	0.0558297	0.0057284	0.36089
GOTERM_MF_FAT	GO:0042123~glucanosyltransferase activity	4	2.48447	0.000343258	1773766_AT, 1771489_AT, 1770144_AT, 1774169_AT	108	10	7283	26.9741	0.101269	0.0519858	0.460232
GOTERM_MF_FAT	GO:0042124~1,3-beta-glucanosyltransferase activity	4	2.48447	0.000343258	1773766_AT, 1771489_AT, 1770144_AT, 1774169_AT	108	10	7283	26.9741	0.101269	0.0519858	0.460232
UP_SEQ_FEATURE	compositionally biased region:Ser-rich	12	7.45342	0.00042588	1774824_AT, 1773766_AT, 1774337_AT, 1772831_AT, 1773198_AT, 1776530_AT, 1771106_AT, 1774660_AT, 1777027_AT, 1774142_AT, 1776589_AT, 1774169_AT	159	217	10511	3.65568	0.134093	0.0178363	0.577893
GOTERM_CC_FAT	GO:0044463~cell projection part	8	4.96894	0.000619876	1773426_AT, 1778654_AT, 1778228_AT, 1775634_AT, 1774142_AT, 1776589_AT, 1771886_AT, 1777657_AT	108	118	8656	5.43377	0.106163	0.0139311	0.761559
GOTERM_CC_FAT	GO:0042995~cell projection	8	4.96894	0.000873707	1773426_AT, 1778654_AT, 1778228_AT, 1775634_AT, 1774142_AT, 1776589_AT, 1771886_AT, 1777657_AT	108	125	8656	5.12948	0.14633	0.0174253	1.07187
GOTERM_CC_FAT	GO:0005937~mating projection	8	4.96894	0.000873707	1773426_AT, 1778654_AT, 1778228_AT, 1775634_AT, 1774142_AT, 1776589_AT, 1771886_AT, 1777657_AT	108	125	8656	5.12948	0.14633	0.0174253	1.07187
UP_SEQ_FEATURE	active site:Proton donor	10	6.21118	0.00168225	1774122_AT, 1773766_AT, 1774337_AT, 1774491_S_AT, 1770721_AT, 1771489_AT, 1769731_AT, 1779112_AT, 1770144_AT, 1774169_AT	159	182	10511	3.63225	0.433953	0.0612734	2.26473
INTERPRO	IPR013781:Glycoside hydrolase, subgroup, catalytic core	5	3.10559	0.00215582	1773766_AT, 1774337_AT, 1774491_S_AT, 1771489_AT, 1769731_AT	128	38	8724	8.96793	0.411927	0.233141	2.75778
SP_PIR_KEYWORDS	cleavage on pair of basic residues	4	2.48447	0.00270505	1779866_AT, 1775057_AT, 1770542_AT, 1774337_AT	159	19	10512	13.9186	0.416688	0.0478218	3.33541
GOTERM_CC_FAT	GO:0031226~intrinsic to plasma membrane	6	3.72671	0.00271279	1779866_AT, 1774824_AT, 1772134_AT, 1779075_AT, 1770981_AT, 1776589_AT	108	78	8656	6.16524	0.388404	0.0479791	3.29365
GOTERM_CC_FAT	GO:0000267~cell fraction	10	6.21118	0.00281757	1774401_AT, 1773766_AT, 1775006_AT, 1779046_AT, 1770754_AT, 1774491_S_AT, 1777843_AT, 1778568_AT, 1775734_AT, 1774169_AT	108	240	8656	3.33951	0.399924	0.045366	3.41884
GOTERM_BP_FAT	GO:0019236~response to pheromone	8	4.96894	0.00300226	1775057_AT, 1776449_AT, 1773426_AT, 1770179_AT, 1770685_AT, 1772134_AT, 1774142_AT, 1775699_AT	123	139	8864	4.14763	0.89701	0.433502	4.47776
UP_SEQ_FEATURE	transmembrane region	45	27.9503	0.00327355	1778090_AT, 1774900_AT, 1775617_AT, 1775846_AT, 1774526_AT, 1770957_AT, 1775451_AT, 1770981_AT, 1776589_AT, 1770075_AT, 1771460_AT, 1775734_AT, 1773097_AT, 1773356_AT, 1771045_AT, 1779046_AT, 1777843_AT, 1772134_AT, 1773696_AT, 1779235_AT, 1778568_AT, 1778622_AT, 1772407_AT, 1778128_AT, 1771158_AT, 1771218_AT, 1779096_AT, 1770179_AT, 1779410_AT, 1778240_AT, 1778686_AT, 1773546_AT, 1776530_AT, 177…	159	1974	10511	1.507	0.669872	0.104907	4.36319
SP_PIR_KEYWORDS	transmembrane	45	27.9503	0.00367423	1778090_AT, 1774900_AT, 1775617_AT, 1775846_AT, 1774526_AT, 1770957_AT, 1775451_AT, 1770981_AT, 1776589_AT, 1770075_AT, 1771460_AT, 1775734_AT, 1773097_AT, 1773356_AT, 1771045_AT, 1779046_AT, 1777843_AT, 1772134_AT, 1773696_AT, 1779235_AT, 1778568_AT, 1778622_AT, 1772407_AT, 1778128_AT, 1771158_AT, 1771218_AT, 1779096_AT, 1770179_AT, 1779410_AT, 1778240_AT, 1778686_AT, 1773546_AT, 1776530_AT, 177…	159	1986	10512	1.49803	0.519304	0.0592175	4.50532
GOTERM_CC_FAT	GO:0005624~membrane fraction	9	5.59006	0.00390403	1774401_AT, 1773766_AT, 1775006_AT, 1779046_AT, 1774491_S_AT, 1777843_AT, 1778568_AT, 1775734_AT, 1774169_AT	108	206	8656	3.50162	0.507377	0.0572942	4.7082
GOTERM_CC_FAT	GO:0005626~insoluble fraction	9	5.59006	0.00390403	1774401_AT, 1773766_AT, 1775006_AT, 1779046_AT, 1774491_S_AT, 1777843_AT, 1778568_AT, 1775734_AT, 1774169_AT	108	206	8656	3.50162	0.507377	0.0572942	4.7082
GOTERM_BP_FAT	GO:0010033~response to organic substance	10	6.21118	0.00390646	1775057_AT, 1776449_AT, 1773426_AT, 1770179_AT, 1770685_AT, 1772134_AT, 1774142_AT, 1776589_AT, 1775699_AT, 1777544_AT	123	226	8864	3.18872	0.948133	0.446677	5.78918
SP_PIR_KEYWORDS	isopeptide bond	8	4.96894	0.00404946	1774401_AT, 1774900_AT, 1775006_AT, 1777292_AT, 1777753_AT, 1777614_AT, 1775634_AT, 1777657_AT	159	134	10512	3.94706	0.554019	0.060224	4.95475
COG_ONTOLOGY	Nucleotide transport and metabolism	4	2.48447	0.0041685	1774321_AT, 1777630_AT, 1779235_AT, 1775529_AT	23	30	1948	11.2928	0.0568038	0.0568038	2.79766
UP_SEQ_FEATURE	cross-link:Glycyl lysine isopeptide (Lys-Gly) (interchain with G-Cter in ubiquitin)	7	4.34783	0.00474436	1774401_AT, 1774900_AT, 1775006_AT, 1777292_AT, 1777753_AT, 1777614_AT, 1777657_AT	159	104	10511	4.4495	0.799594	0.135953	6.26557
GOTERM_BP_FAT	GO:0030447~filamentous growth	7	4.34783	0.00478658	1773426_AT, 1774142_AT, 1774169_AT, 1773356_AT, 1778380_AT, 1771527_AT, 1777414_AT	123	114	8864	4.42505	0.973413	0.453683	7.04949
PIR_SUPERFAMILY	PIRSF003367:glycophospholipid-anchored surface glycoprotein GAS1	3	1.86335	0.00599897	1773766_AT, 1770144_AT, 1774169_AT	90	7	5089	24.2333	0.458676	0.458676	6.48368
GOTERM_MF_FAT	GO:0043565~sequence-specific DNA binding	12	7.45342	0.00603998	1777211_AT, AFFX-YER148W5_AT, AFFX-R2-SC-SPT15-5_AT, 1777027_AT, AFFX-YER148W3_AT, 1779277_AT, 1772121_AT, 1775610_S_AT, 1771527_AT, 1770949_AT, AFFX-YER148WM_AT, 1770566_AT, AFFX-R2-SC-SPT15-M_AT, 1778271_AT, 1778380_AT, 1776471_AT, 1777544_AT	108	313	7283	2.58537	0.848039	0.466365	7.81765
GOTERM_BP_FAT	GO:0006357~regulation of transcription from RNA polymerase II promoter	13	8.07453	0.00622415	1777211_AT, 1778360_AT, 1779277_AT, 1775610_S_AT, 1771527_AT, 1770949_AT, 1770566_AT, 1769876_AT, 1775699_AT, 1778271_AT, 1778955_AT, 1776471_AT, 1777544_AT	123	382	8864	2.45248	0.991086	0.490492	9.07426
KEGG_PATHWAY	sce04011:MAPK signaling pathway	5	3.10559	0.00643231	1775057_AT, 1770949_AT, 1772134_AT, 1776589_AT, 1775699_AT	37	55	2595	6.37592	0.186573	0.186573	5.43559
GOTERM_MF_FAT	GO:0042802~identical protein binding	16	9.93789	0.00866638	AFFX-YER148W5_AT, AFFX-R2-SC-SPT15-5_AT, 1775451_AT, AFFX-YER148W3_AT, 1770981_AT, 1775734_AT, 1776589_AT, 1772121_AT, 1771172_AT, 1777192_AT, AFFX-YER148WM_AT, 1770721_AT, 1773120_AT, 1777843_AT, AFFX-R2-SC-SPT15-M_AT, 1770571_AT, 1772407_AT, 1775699_AT, 1774974_AT, 1778769_AT, 1779307_AT	108	520	7283	2.07493	0.933263	0.491733	11.0372
GOTERM_CC_FAT	GO:0044459~plasma membrane part	11	6.8323	0.00953671	1779866_AT, 1774321_AT, 1774824_AT, 1770685_AT, 1772134_AT, 1779075_AT, 1778512_AT, 1770981_AT, 1776589_AT, 1771886_AT, 1773003_AT	108	342	8656	2.57786	0.823499	0.1249	11.1429
GOTERM_CC_FAT	GO:0005758~mitochondrial intermembrane space	5	3.10559	0.00980699	1774697_AT, 1778856_AT, 1774353_AT, 1774137_AT, 1775902_AT	108	68	8656	5.89325	0.832006	0.119633	11.4414
GOTERM_BP_FAT	GO:0045944~positive regulation of transcription from RNA polymerase II promoter	7	4.34783	0.00997491	1777211_AT, 1770949_AT, 1778360_AT, 1769876_AT, 1775699_AT, 1779277_AT, 1777544_AT	123	133	8864	3.7929	0.999489	0.612238	14.1647
GOTERM_BP_FAT	GO:0006984~ER-nuclear signaling pathway	6	3.72671	0.0111736	1775218_AT, 1776449_AT, 1774401_AT, 1776589_AT, 1774169_AT, 1777544_AT	123	98	8864	4.41215	0.999795	0.61088	15.7346
GOTERM_CC_FAT	GO:0031970~organelle envelope lumen	5	3.10559	0.0119338	1774697_AT, 1778856_AT, 1774353_AT, 1774137_AT, 1775902_AT	108	72	8656	5.56584	0.886165	0.134863	13.7582
GOTERM_BP_FAT	GO:0019953~sexual reproduction	13	8.07453	0.0125025	1770179_AT, 1774337_AT, 1771489_AT, 1775634_AT, 1774142_AT, 1776589_AT, 1773426_AT, 1776449_AT, 1775057_AT, 1772134_AT, 1769876_AT, 1778568_AT, 1770144_AT	123	419	8864	2.23591	0.999926	0.613701	17.4435
GOTERM_CC_FAT	GO:0043332~mating projection tip	6	3.72671	0.0128538	1773426_AT, 1778654_AT, 1778228_AT, 1774142_AT, 1776589_AT, 1777657_AT	108	113	8656	4.25565	0.903828	0.136145	14.743
UP_SEQ_FEATURE	active site:Nucleophile	8	4.96894	0.013432	1773766_AT, 1777630_AT, 1774337_AT, 1774491_S_AT, 1771489_AT, 1769731_AT, 1770144_AT, 1774169_AT	159	168	10511	3.14795	0.98965	0.316754	16.8058
GOTERM_BP_FAT	GO:0000746~conjugation	8	4.96894	0.0137831	1775057_AT, 1776449_AT, 1770179_AT, 1774337_AT, 1772134_AT, 1775634_AT, 1774142_AT, 1776589_AT	123	185	8864	3.11633	0.999972	0.614749	19.0597
SP_PIR_KEYWORDS	ubl conjugation	8	4.96894	0.0145876	1774401_AT, 1774900_AT, 1775006_AT, 1777292_AT, 1777753_AT, 1777614_AT, 1775634_AT, 1777657_AT	159	171	10512	3.09302	0.946298	0.188506	16.8094
GOTERM_MF_FAT	GO:0005199~structural constituent of cell wall	3	1.86335	0.0198219	1779866_AT, 1770542_AT, 1774824_AT	108	15	7283	13.487	0.998024	0.712147	23.5864
UP_SEQ_FEATURE	compositionally biased region:Poly-Gln	6	3.72671	0.0201475	1773426_AT, 1774403_AT, 1773003_AT, 1778380_AT, 1771388_AT, 1775902_AT	159	104	10511	3.81386	0.998971	0.410914	24.1887
GOTERM_BP_FAT	GO:0007166~cell surface receptor linked signal transduction	5	3.10559	0.0204887	1775057_AT, 1776449_AT, 1772134_AT, 1774906_AT, 1775699_AT	123	76	8864	4.74112	1	0.728609	27.0508
GOTERM_CC_FAT	GO:0001950~plasma membrane enriched fraction	5	3.10559	0.0208056	1774401_AT, 1773766_AT, 1779046_AT, 1774491_S_AT, 1774169_AT	108	85	8656	4.7146	0.977753	0.200569	22.8343
GOTERM_BP_FAT	GO:0040007~growth	7	4.34783	0.0210982	1773426_AT, 1774142_AT, 1774169_AT, 1773356_AT, 1778380_AT, 1771527_AT, 1777414_AT	123	157	8864	3.21309	1	0.710635	27.7393
GOTERM_MF_FAT	GO:0015926~glucosidase activity	4	2.48447	0.0219391	1774337_AT, 1774491_S_AT, 1769731_AT, 1773828_AT	108	41	7283	6.57904	0.998991	0.683312	25.7746
GOTERM_CC_FAT	GO:0045121~membrane raft	3	1.86335	0.0272822	1774401_AT, 1777192_AT, 1774169_AT	108	21	8656	11.4497	0.993307	0.242817	28.8965
GOTERM_BP_FAT	GO:0009628~response to abiotic stimulus	12	7.45342	0.0283664	1776449_AT, 1771705_AT, 1776760_AT, 1777443_AT, 1770566_AT, 1774137_AT, 1776589_AT, 1775699_AT, 1774005_AT, 1771886_AT, 1776471_AT, 1778769_AT	123	417	8864	2.07381	1	0.788584	35.4956
GOTERM_MF_FAT	GO:0015203~polyamine transmembrane transporter activity	3	1.86335	0.0310775	1778686_AT, 1778622_AT, 1778128_AT	108	19	7283	10.6477	0.999946	0.754053	34.5704
GOTERM_BP_FAT	GO:0007186~G-protein coupled receptor protein signaling pathway	4	2.48447	0.0311994	1775057_AT, 1776449_AT, 1772134_AT, 1774906_AT	123	50	8864	5.7652	1	0.797599	38.3024
GOTERM_BP_FAT	GO:0015846~polyamine transport	3	1.86335	0.0332697	1778686_AT, 1778622_AT, 1778128_AT	123	21	8864	10.295	1	0.797849	40.2809
GOTERM_BP_FAT	GO:0006812~cation transport	8	4.96894	0.0347721	1771045_AT, 1774401_AT, 1778240_AT, 1773546_AT, 1770981_AT, 1770075_AT, 1775734_AT, 1773356_AT	123	224	8864	2.57375	1	0.792756	41.6794
GOTERM_BP_FAT	GO:0045941~positive regulation of transcription	8	4.96894	0.0347721	1778360_AT, 1777211_AT, AFFX-YER148W5_AT, AFFX-R2-SC-SPT15-5_AT, AFFX-YER148W3_AT, 1779277_AT, 1772121_AT, 1770949_AT, AFFX-YER148WM_AT, AFFX-R2-SC-SPT15-M_AT, 1769876_AT, 1775699_AT, 1777544_AT	123	224	8864	2.57375	1	0.792756	41.6794
GOTERM_CC_FAT	GO:0005740~mitochondrial envelope	13	8.07453	0.0348756	1778856_AT, 1770920_AT, 1774353_AT, 1771081_AT, 1774137_AT, 1770075_AT, 1775902_AT, 1778107_AT, 1774697_AT, 1777843_AT, 1773696_AT, 1773003_AT, 1779307_AT	108	542	8656	1.92237	0.99838	0.286925	35.4451
GOTERM_BP_FAT	GO:0010628~positive regulation of gene expression	8	4.96894	0.0354932	1778360_AT, 1777211_AT, AFFX-YER148W5_AT, AFFX-R2-SC-SPT15-5_AT, AFFX-YER148W3_AT, 1779277_AT, 1772121_AT, 1770949_AT, AFFX-YER148WM_AT, AFFX-R2-SC-SPT15-M_AT, 1769876_AT, 1775699_AT, 1777544_AT	123	225	8864	2.56231	1	0.780809	42.3397
GOTERM_BP_FAT	GO:0045893~positive regulation of transcription, DNA-dependent	7	4.34783	0.0403814	1777211_AT, 1770949_AT, 1778360_AT, 1769876_AT, 1775699_AT, 1779277_AT, 1777544_AT	123	183	8864	2.75659	1	0.806039	46.635
GOTERM_BP_FAT	GO:0030001~metal ion transport	6	3.72671	0.042622	1771045_AT, 1778240_AT, 1773546_AT, 1770981_AT, 1770075_AT, 1775734_AT	123	139	8864	3.11072	1	0.807268	48.5022
INTERPRO	IPR018805:Protein of unknown function DUF2401, secretory	2	1.24224	0.0430448	1779046_AT, 1771106_AT	128	3	8724	45.4375	0.99998	0.972891	43.4551
INTERPRO	IPR018807:Protein of unknown function DUF2403, glycine-rich	2	1.24224	0.0430448	1779046_AT, 1771106_AT	128	3	8724	45.4375	0.99998	0.972891	43.4551
GOTERM_MF_FAT	GO:0015489~putrescine transmembrane transporter activity	2	1.24224	0.0434367	1778622_AT, 1778128_AT	108	3	7283	44.9568	0.999999	0.822072	44.9368
UP_SEQ_FEATURE	compositionally biased region:Poly-Ser	8	4.96894	0.043516	1773426_AT, 1774401_AT, 1771106_AT, 1773828_AT, 1769818_AT, 1779450_AT, 1775734_AT, 1777414_AT	159	215	10511	2.45979	1	0.65841	45.4111
GOTERM_BP_FAT	GO:0045935~positive regulation of nucleobase, nucleoside, nucleotide and nucleic acid metabolic process	8	4.96894	0.0440878	1778360_AT, 1777211_AT, AFFX-YER148W5_AT, AFFX-R2-SC-SPT15-5_AT, AFFX-YER148W3_AT, 1779277_AT, 1772121_AT, 1770949_AT, AFFX-YER148WM_AT, AFFX-R2-SC-SPT15-M_AT, 1769876_AT, 1775699_AT, 1777544_AT	123	236	8864	2.44288	1	0.802736	49.6905
GOTERM_BP_FAT	GO:0051173~positive regulation of nitrogen compound metabolic process	8	4.96894	0.0440878	1778360_AT, 1777211_AT, AFFX-YER148W5_AT, AFFX-R2-SC-SPT15-5_AT, AFFX-YER148W3_AT, 1779277_AT, 1772121_AT, 1770949_AT, AFFX-YER148WM_AT, AFFX-R2-SC-SPT15-M_AT, 1769876_AT, 1775699_AT, 1777544_AT	123	236	8864	2.44288	1	0.802736	49.6905
GOTERM_BP_FAT	GO:0032505~reproduction of a single-celled organism	10	6.21118	0.0445804	1773891_AT, 1773426_AT, 1771489_AT, 1772134_AT, 1769876_AT, 1775634_AT, 1774142_AT, 1770144_AT, 1778568_AT, 1775610_S_AT	123	340	8864	2.11956	1	0.791359	50.0841
GOTERM_BP_FAT	GO:0051254~positive regulation of RNA metabolic process	7	4.34783	0.0470177	1777211_AT, 1770949_AT, 1778360_AT, 1769876_AT, 1775699_AT, 1779277_AT, 1777544_AT	123	190	8864	2.65503	1	0.794634	51.9893
GOTERM_CC_FAT	GO:0005887~integral to plasma membrane	4	2.48447	0.0479748	1772134_AT, 1779075_AT, 1770981_AT, 1776589_AT	108	66	8656	4.85746	0.999863	0.359132	45.4545
GOTERM_BP_FAT	GO:0043603~cellular amide metabolic process	5	3.10559	0.0488536	1775218_AT, 1771172_AT, 1774321_AT, 1774122_AT, 1778128_AT	123	100	8864	3.60325	1	0.793561	53.3794
SMART	SM00768:X8	2	1.24224	0.0502104	1770144_AT, 1774169_AT	38	4	2893	38.0658	0.826487	0.826487	36.4298
PIR_SUPERFAMILY	PIRSF018223:UV-induced protein Uvi15	2	1.24224	0.0515638	1769809_AT, 1769688_AT	90	3	5089	37.6963	0.995483	0.932793	44.5561
GOTERM_BP_FAT	GO:0015847~putrescine transport	2	1.24224	0.0539369	1778622_AT, 1778128_AT	123	4	8864	36.0325	1	0.813007	57.0344
GOTERM_MF_FAT	GO:0016566~specific transcriptional repressor activity	3	1.86335	0.0552887	1777211_AT, 1778271_AT, 1776471_AT	108	26	7283	7.78098	1	0.859897	53.4296
GOTERM_BP_FAT	GO:0010557~positive regulation of macromolecule biosynthetic process	8	4.96894	0.0558578	1778360_AT, 1777211_AT, AFFX-YER148W5_AT, AFFX-R2-SC-SPT15-5_AT, AFFX-YER148W3_AT, 1779277_AT, 1772121_AT, 1770949_AT, AFFX-YER148WM_AT, AFFX-R2-SC-SPT15-M_AT, 1769876_AT, 1775699_AT, 1777544_AT	123	249	8864	2.31534	1	0.811997	58.3445
INTERPRO	IPR012946:X8	2	1.24224	0.0569805	1770144_AT, 1774169_AT	128	4	8724	34.0781	0.999999	0.972897	53.2438
UP_SEQ_FEATURE	mutagenesis site	20	12.4224	0.0595433	1770542_AT, 1777019_AT, 1778919_AT, 1775634_AT, 1774906_AT, 1775451_AT, 1771460_AT, 1774169_AT, 1773356_AT, 1775610_S_AT, 1778107_AT, 1774401_AT, 1775390_AT, 1772831_AT, 1777257_AT, 1773696_AT, 1770144_AT, 1775699_AT, 1773003_AT, 1778955_AT	159	864	10511	1.53025	1	0.749253	56.6237
GOTERM_BP_FAT	GO:0031328~positive regulation of cellular biosynthetic process	8	4.96894	0.060862	1778360_AT, 1777211_AT, AFFX-YER148W5_AT, AFFX-R2-SC-SPT15-5_AT, AFFX-YER148W3_AT, 1779277_AT, 1772121_AT, 1770949_AT, AFFX-YER148WM_AT, AFFX-R2-SC-SPT15-M_AT, 1769876_AT, 1775699_AT, 1777544_AT	123	254	8864	2.26977	1	0.827645	61.5844
GOTERM_BP_FAT	GO:0009891~positive regulation of biosynthetic process	8	4.96894	0.060862	1778360_AT, 1777211_AT, AFFX-YER148W5_AT, AFFX-R2-SC-SPT15-5_AT, AFFX-YER148W3_AT, 1779277_AT, 1772121_AT, 1770949_AT, AFFX-YER148WM_AT, AFFX-R2-SC-SPT15-M_AT, 1769876_AT, 1775699_AT, 1777544_AT	123	254	8864	2.26977	1	0.827645	61.5844
GOTERM_BP_FAT	GO:0032989~cellular component morphogenesis	8	4.96894	0.061895	1772064_AT, 1773426_AT, 1774353_AT, 1775634_AT, 1774142_AT, 1776589_AT, 1779254_AT, 1771527_AT	123	255	8864	2.26086	1	0.821849	62.2232
GOTERM_BP_FAT	GO:0000122~negative regulation of transcription from RNA polymerase II promoter	5	3.10559	0.0631976	1777211_AT, 1778360_AT, 1775699_AT, 1778271_AT, 1776471_AT	123	109	8864	3.30574	1	0.817655	63.0145
PIR_SUPERFAMILY	PIRSF002744:cytosine/purine transport protein	2	1.24224	0.0681605	1779235_AT, 1775529_AT	90	4	5089	28.2722	0.999254	0.909302	54.4553
GOTERM_BP_FAT	GO:0034605~cellular response to heat	7	4.34783	0.0682909	1776449_AT, 1771705_AT, 1776760_AT, 1777443_AT, 1774137_AT, 1774005_AT, 1778769_AT	123	209	8864	2.41366	1	0.831785	65.9625
INTERPRO	IPR006797:PRELI/MSF1	2	1.24224	0.0707149	1774697_AT, 1774353_AT	128	5	8724	27.2625	1	0.972902	61.3388
GOTERM_MF_FAT	GO:0005506~iron ion binding	7	4.34783	0.0708282	1777293_AT, 1778240_AT, 1775846_AT, 1773546_AT, 1778789_AT, 1777168_AT, 1774137_AT	108	198	7283	2.38407	1	0.898191	62.7329
UP_SEQ_FEATURE	domain:PRELI/MSF1	2	1.24224	0.072947	1774697_AT, 1774353_AT	159	5	10511	26.4428	1	0.798124	64.3196
SP_PIR_KEYWORDS	dna-binding	14	8.69565	0.0737341	1777211_AT, AFFX-YER148W5_AT, AFFX-R2-SC-SPT15-5_AT, 1770149_AT, AFFX-YER148W3_AT, 1779277_AT, 1772121_AT, 1775610_S_AT, 1771527_AT, 1773891_AT, 1770949_AT, 1770566_AT, AFFX-YER148WM_AT, AFFX-R2-SC-SPT15-M_AT, 1778197_AT, 1778271_AT, 1778380_AT, 1777544_AT, 1776471_AT	159	554	10512	1.67073	1	0.638013	61.6815
GOTERM_BP_FAT	GO:0000750~pheromone-dependent signal transduction involved in conjugation with cellular fusion	3	1.86335	0.0752427	1775057_AT, 1776449_AT, 1772134_AT	123	33	8864	6.55137	1	0.851572	69.633
GOTERM_BP_FAT	GO:0034401~chromatin organization during transcription	2	1.24224	0.0798131	1778360_AT, 1778955_AT	123	6	8864	24.0217	1	0.859857	71.8409
INTERPRO	IPR000108:Neutrophil cytosol factor 2	2	1.24224	0.0842507	1777292_AT, 1777614_AT	128	6	8724	22.7188	1	0.972908	68.033
PIR_SUPERFAMILY	PIRSF017232:MSF1-like protein	2	1.24224	0.08447	1774697_AT, 1774353_AT	90	5	5089	22.6178	0.999877	0.894646	62.5885
SP_PIR_KEYWORDS	metalloprotein	4	2.48447	0.0852399	1770754_AT, 1775846_AT, 1779112_AT, 1774137_AT	159	69	10512	3.83265	1	0.669814	67.234
UP_SEQ_FEATURE	compositionally biased region:Asp/Glu-rich (acidic)	4	2.48447	0.0852585	1773891_AT, 1774401_AT, 1770949_AT, 1770149_AT	159	69	10511	3.83229	1	0.829972	70.2538
SMART	SM00285:PBD	2	1.24224	0.0862498	1773426_AT, 1774142_AT	38	7	2893	21.7519	0.953427	0.784192	54.7609
SMART	SM00432:MADS	2	1.24224	0.0862498	1770949_AT, 1779277_AT	38	7	2893	21.7519	0.953427	0.784192	54.7609
GOTERM_BP_FAT	GO:0015674~di-, tri-valent inorganic cation transport	4	2.48447	0.0895373	1771045_AT, 1778240_AT, 1773546_AT, 1770075_AT	123	77	8864	3.74364	1	0.883391	76.0492
GOTERM_MF_FAT	GO:0016564~transcription repressor activity	4	2.48447	0.0918152	1777211_AT, 1778271_AT, 1775610_S_AT, 1776471_AT	108	73	7283	3.69508	1	0.934314	72.5834
GOTERM_CC_FAT	GO:0005933~cellular bud	6	3.72671	0.0920893	1773426_AT, 1770542_AT, 1775634_AT, 1774142_AT, 1771886_AT, 1777657_AT	108	194	8656	2.47881	1	0.565118	69.6108
GOTERM_BP_FAT	GO:0000747~conjugation with cellular fusion	6	3.72671	0.0952714	1775057_AT, 1776449_AT, 1770179_AT, 1774337_AT, 1772134_AT, 1775634_AT	123	176	8864	2.45676	1	0.892063	78.2472
UP_SEQ_FEATURE	compositionally biased region:Gln-rich	4	2.48447	0.0970208	1777614_AT, 1769809_AT, 1769688_AT, 1778271_AT	159	73	10511	3.6223	1	0.852861	75.0564
INTERPRO	IPR002100:Transcription factor, MADS-box	2	1.24224	0.097591	1770949_AT, 1779277_AT	128	7	8724	19.4732	1	0.972914	73.5687
INTERPRO	IPR011021:Arrestin-like, N-terminal	2	1.24224	0.097591	1772831_AT, 1777414_AT	128	7	8724	19.4732	1	0.972914	73.5687
INTERPRO	IPR000095:PAK-box/P21-Rho-binding	2	1.24224	0.097591	1773426_AT, 1774142_AT	128	7	8724	19.4732	1	0.972914	73.5687
GOTERM_BP_FAT	GO:0010604~positive regulation of macromolecule metabolic process	8	4.96894	0.097903	1778360_AT, 1777211_AT, AFFX-YER148W5_AT, AFFX-R2-SC-SPT15-5_AT, AFFX-YER148W3_AT, 1779277_AT, 1772121_AT, 1770949_AT, AFFX-YER148WM_AT, AFFX-R2-SC-SPT15-M_AT, 1769876_AT, 1775699_AT, 1777544_AT	123	285	8864	2.02288	1	0.891989	79.1915
GOTERM_MF_FAT	GO:0016634~oxidoreductase activity, acting on the CH-CH group of donors, oxygen as acceptor	2	1.24224	0.0984576	1777630_AT, 1779112_AT	108	7	7283	19.2672	1	0.931862	75.1586
GOTERM_BP_FAT	GO:0009408~response to heat	7	4.34783	0.0989182	1776449_AT, 1771705_AT, 1776760_AT, 1777443_AT, 1774137_AT, 1774005_AT, 1778769_AT	123	231	8864	2.18379	1	0.887786	79.5454
GOTERM_BP_FAT	GO:0006355~regulation of transcription, DNA-dependent	16	9.93789	0.0991471	1778360_AT, 1777211_AT, AFFX-YER148W5_AT, AFFX-R2-SC-SPT15-5_AT, AFFX-YER148W3_AT, 1779277_AT, 1774169_AT, 1772121_AT, 1775610_S_AT, 1771527_AT, 1770949_AT, 1770566_AT, AFFX-YER148WM_AT, AFFX-R2-SC-SPT15-M_AT, 1769876_AT, 1775699_AT, 1778271_AT, 1778380_AT, 1777544_AT, 1778955_AT, 1776471_AT	123	761	8864	1.51517	1	0.881568	79.6244
